# Supplementary material for: Tn‐seq of Thermus thermophilus Genome Reveals Unexpected Tolerance to Insertions in Bacterial Common Essential Genes
Source: Microbiologyopen. 2026 Mar 19;15(2):e70207. doi: 10.1002/mbo3.70207 (PMC13140390; doi:10.1002/mbo3.70207)
Supplement: Supplementary file 2 — Table S3: Analysis of Tn‐seq insertions in Tth genes and a pangenome analysis. Genes are identified by their locus name in the reference assembly (GCA_000008125.1), along with their COG and KEGG functional categories. [file MBO3-15-e70207-s001.xlsx]

## Sheet: Sheet1
Genes	eggNOG_OGs	COG_category	Description	KEGG_ko	COG_group	Genes_HB8	locus_tag	name	Tn-seq group	Ppol_1	Ppol_2	HB27_1	HB27_2	mean	sd	tt	thermus	thermaceae	deinococcota	tt_isolates	tt_seqs.per.isolate	thermus_isolates	thermus_seqs.per.isolate	thermaceae_isolates	thermaceae_seqs.per.isolate	deinococcota_isolates	deinococcota_seqs.per.isolate
TT_C0001	COG3385	L	Probable phosphoglycerate mutase GpmB	-	INFORMATION STORAGE AND PROCESSING	TTHA0368	TTH_RS01925	gpmB	Less Permissive	-0.841	-0.682	-0.831	-0.799	-0.78825	0.0730633286950437	shell	shell	shell	shell	10	5.5	18	4.06	23	2.83	23	2.83
TT_C0002	COG1028	IQ	Uncharacterized oxidoreductase TM_0325	-	METABOLISM	TTHA0369	TTH_RS01945	ygfB	Less Permissive	-0.809	-0.92	-0.553	-0.64	-0.7305	0.165094922191245	persistent	persistent	persistent	persistent	33	4.67	127	6.27	175	3.89	330	1.32
TT_C0003	COG0492	C	Thioredoxin reductase	-	METABOLISM	TTHA0370	TTH_RS01950	trxB	Intermediate	-0.92	-0.92	-0.422	-0.311	-0.64325	0.322760360019628	persistent	persistent	shell	shell	33	1	127	1	128	1	275	1.2
TT_C0004	COG2815	S	PASTA domain-containing protein	-	POORLY CHARACTERIZED	TTHA0371	TTH_RS01955	-	Intermediate	-0.279	1.142	-0.49	-0.314	0.01475	0.757150524444556	persistent	persistent	persistent	shell	33	1	127	1.02	167	1.02	167	1.02
TT_C0005	COG0792	L	UPF0102 protein TTHA0372	ko:K07460	INFORMATION STORAGE AND PROCESSING	TTHA0372	TTH_RS01960	guaB3	Highly Permissive	1.583	1.542	0.648	1.404	1.29425	0.437584563256064	persistent	persistent	persistent	persistent	33	1	127	1	173	1	338	1
TT_C0006	COG0043	H	Uncharacterized protein aq_1612	ko:K03182	METABOLISM	TTHA0373	TTH_RS01965	wbbL2	Intermediate	-0.461	-0.007	-0.574	-0.472	-0.3785	0.252837892729709	persistent	persistent	persistent	persistent	33	1	126	1	172	1	339	1
TT_C0007	COG0655	S	FMN-dependent NADH-azoreductase	-	POORLY CHARACTERIZED	TTHA0374	TTH_RS01970	azoR	Intermediate	0.408	0.305	0.021	0.883	0.40425	0.358676618511253	persistent	persistent	shell	shell	32	1	124	1	125	1.01	126	1
TT_C0008	COG1214	O	Uncharacterized protein Mb3455c	ko:K01409	CELLULAR PROCESSES AND SIGNALING	TTHA0375	TTH_RS01975	guaB3	Intermediate	0.004	0.32	-0.66	0.027	-0.07725	0.41427637715258	persistent	persistent	persistent	shell	32	1	126	1.01	174	1.01	134	1
TT_C0009	COG1175	P	transposase activity	ko:K02025	METABOLISM	-	-	-	Highly Permissive	3.714	2.224	3.129	2.681	2.937	0.636264620002296	persistent	shell	persistent	shell	32	1.31	116	1.37	172	2.02	300	2.82
TT_C0010	COG0395	P	Probable ABC transporter permease protein YesQ	ko:K02026,ko:K05815	METABOLISM	TTHA0378	TTH_RS01985	yesQ	Highly Permissive	2.102	1.558	0.96	1.831	1.61275	0.488562090902136	persistent	persistent	persistent	shell	33	1.55	127	3.38	171	2.39	311	2.86
TT_C0011	COG1653	G	ABC transporter substrate-binding protein	ko:K02027,ko:K05813	METABOLISM	TTHA0379	TTH_RS01990	-	Intermediate	0.06	-0.77	-0.503	-0.758	-0.49275	0.388528312996621	persistent	persistent	persistent	shell	33	1.06	124	1.61	158	1.49	158	1.49
TT_C0012	COG2414	C	aldehyde ferredoxin oxidoreductase family protein	ko:K03738	METABOLISM	TTHA0380	TTH_RS01995	-	Intermediate	-0.253	-0.085	-0.607	-0.666	-0.40275	0.279528621074837	persistent	shell	shell	shell	33	1	90	1.01	90	1.01	90	1.01
TT_C0013	COG1721	S	DUF58 domain-containing protein	-	POORLY CHARACTERIZED	TTHA0381	TTH_RS02000	-	Intermediate	-0.564	-0.92	-0.355	-0.2	-0.50975	0.311523541111529	persistent	persistent	persistent	shell	33	1	127	1	174	1	174	1
TT_C0014	COG2839	S	DUF456 family protein	ko:K09793	POORLY CHARACTERIZED	TTHA0382	TTH_RS02005	-	Less Permissive	-0.92	-0.92	-0.691	-0.503	-0.7585	0.201660605969535	persistent	persistent	persistent	persistent	33	1	127	31.13	175	30.99	344	2.56
TT_C0015	COG0695	O	glutaredoxin family protein	ko:K06191	CELLULAR PROCESSES AND SIGNALING	TTHA0383	TTH_RS02010	-	Intermediate	-0.189	-0.92	-0.359	-0.697	-0.54125	0.3291426995494	persistent	persistent	persistent	shell	33	1	126	1	164	1	173	1
TT_C0016	COG0682	M	Phosphatidylglycerol--prolipoprotein diacylglyceryl transferase	ko:K13292	CELLULAR PROCESSES AND SIGNALING	TTHA0384	TTH_RS02015	lgt	Less Permissive	-0.464	-0.92	-0.489	-0.799	-0.668	0.226805349731144	persistent	persistent	persistent	persistent	33	1	127	1	174	1.06	341	1.19
TT_C0017	COG1207	M	Bifunctional protein GlmU	ko:K04042	CELLULAR PROCESSES AND SIGNALING	TTHA0385	TTH_RS02020	glmU	Intermediate	-0.596	-0.92	-0.396	-0.446	-0.5895	0.236154610372103	persistent	persistent	persistent	persistent	33	1	127	1.98	175	1.82	342	1.42
TT_C0018	COG1826	U	Sec-independent protein translocase protein TatA	ko:K03116	CELLULAR PROCESSES AND SIGNALING	TTHA0386	TTH_RS02025	tatA	Intermediate	-0.402	-0.684	-0.777	-0.799	-0.6655	0.182600657172969	persistent	persistent	persistent	persistent	33	2	127	1.76	175	1.93	344	2.32
TT_C0019	COG0805	U	Sec-independent protein translocase protein TatC	ko:K03118	CELLULAR PROCESSES AND SIGNALING	TTHA0387	TTH_RS02030	tatC	Intermediate	0.35	-0.775	-0.362	-0.698	-0.37125	0.513181822878922	persistent	persistent	persistent	persistent	33	1	127	1	175	1	343	1.01
TT_C0020	COG1605	E	Protein AroA(G)	ko:K13853	METABOLISM	TTHA0388	TTH_RS02035	aroA	Intermediate	-0.581	-0.405	-0.45	-0.595	-0.50775	0.0946409883014049	persistent	persistent	persistent	persistent	33	1.97	127	1.99	175	1.93	344	1.47
TT_C0021	COG1145	C	4Fe-4S dicluster domain-containing protein	-	METABOLISM	TTHA0389	TTH_RS02040	-	Intermediate	-0.028	-0.848	-0.391	-0.057	-0.331	0.382000872599352	persistent	persistent	persistent	shell	33	1.03	127	1.01	173	1.01	175	1.01
TT_C0022	COG1145	C	Short-chain dehydrogenase reductase SDR	-	METABOLISM	-	-	-	Less Permissive	-0.692	-0.637	-0.61	-0.799	-0.6845	0.0836122000667367	persistent	persistent	persistent	shell	33	1.03	127	1.01	173	1.01	175	1.01
TT_C0023	COG3573	S	FAD binding domain	ko:K07077	POORLY CHARACTERIZED	-	-	-	Intermediate	-0.233	-0.037	-0.601	-0.435	-0.3265	0.244727739879783	persistent	shell	shell	shell	33	1.45	82	1.24	89	1.22	233	1.1
TT_C0024	COG0346	E	methylmalonyl-CoA epimerase	ko:K05606	METABOLISM	TTHA0392	TTH_RS02050	mce	Less Permissive	-0.517	-0.92	-0.66	-0.735	-0.708	0.167787564100164	persistent	persistent	persistent	persistent	33	1	127	1	174	1	339	1
TT_C0025	COG5652	S	VanZ family protein	-	POORLY CHARACTERIZED	TTHA0393	TTH_RS02055	-	Intermediate	-0.362	-0.485	-0.554	-0.585	-0.4965	0.0989292676612943	persistent	persistent	shell	shell	33	1	123	1	139	1	290	1
TT_C0026	COG4221	S	SDR family oxidoreductase	-	POORLY CHARACTERIZED	TTHA0394	TTH_RS02060	-	Intermediate	-0.622	0.303	-0.595	-0.799	-0.42825	0.495824817854048	persistent	persistent	persistent	shell	33	1	127	1	167	1	167	1
TT_C0027	2ECHF	-	hypothetical protein	-	INFORMATION STORAGE AND PROCESSING	TTHA0395	TTH_RS02065	-	Intermediate	0.029	1.902	-0.522	-0.271	0.2845	1.10160625149521	persistent	persistent	shell	shell	33	1	127	1	127	1	127	1
TT_C0028	COG1452	M	hypothetical protein	-	CELLULAR PROCESSES AND SIGNALING	TTHA0396	TTH_RS02070	-	Highly Permissive	0.613	1.125	0.551	0.856	0.78625	0.261390353048208	persistent	persistent	persistent	shell	33	1	127	1.07	172	1.06	172	1.06
TT_C0029	COG0795	S	LptF/LptG family permease	ko:K07091	POORLY CHARACTERIZED	TTHA0397	TTH_RS02075	-	Intermediate	0.293	-0.124	-0.146	0.074	0.02425	0.204666191638971	persistent	persistent	persistent	shell	33	1	127	1.01	174	1.01	174	1.01
TT_C0030	COG0795	S	LptF/LptG family permease	ko:K11720	POORLY CHARACTERIZED	TTHA0398	TTH_RS02080	-	Highly Permissive	3.734	2.087	2.931	3.273	3.00625	0.695571407788829	persistent	persistent	persistent	shell	33	1	127	1.01	174	1.01	174	1.01
TT_C0031	28TIQ	-	hypothetical protein	-	INFORMATION STORAGE AND PROCESSING	TTHA0399	TTH_RS02085	-	Intermediate	-0.374	-0.92	-0.637	-0.68	-0.65275	0.223692310998836	persistent	shell	shell	shell	33	1	116	1.01	116	1.01	116	1.01
TT_C0032	COG1063	E	Uncharacterized zinc-type alcohol dehydrogenase-like protein YbdR	-	METABOLISM	TTHA0400	TTH_RS02090	ybdR	Intermediate	-0.109	-0.222	-0.636	-0.504	-0.36775	0.244074271483088	persistent	shell	shell	shell	33	1.03	117	1.1	117	1.1	117	1.1
TT_C0033	COG3255	I	SCP2 sterol-binding domain-containing protein	-	METABOLISM	TTHA0401	TTH_RS02095	-	Less Permissive	-0.811	-0.596	-0.493	-0.799	-0.67475	0.156244199892348	persistent	shell	shell	shell	33	1.03	113	1.06	113	1.06	113	1.06
TT_C0034	2A1M0	-	hypothetical protein	-	INFORMATION STORAGE AND PROCESSING	TTHA0402	TTH_RS02100	-	Intermediate	0.874	0.776	-0.55	-0.203	0.22425	0.709132980006806	persistent	shell	shell	shell	33	1	69	1	69	1	69	1
TT_C0035	COG0465	O	ATP-dependent zinc metalloprotease FtsH 2	ko:K03798	CELLULAR PROCESSES AND SIGNALING	TTHA0403	TTH_RS02105	ftsH2	Intermediate	0.103	-0.139	0.665	0.02	0.16225	0.349883194795063	persistent	persistent	persistent	persistent	33	1.94	127	3.13	175	3.04	344	2.98
TT_C0036	COG3063	NU	Tfp pilus assembly protein PilF	-	CELLULAR PROCESSES AND SIGNALING	TTHA0404	TTH_RS02110	PilF	Intermediate	-0.518	-0.92	-0.494	-0.417	-0.58725	0.225978428174018	persistent	persistent	persistent	shell	33	1	127	1	175	1	175	1
TT_C0037	COG2199	T	DUF4388 domain-containing protein	-	CELLULAR PROCESSES AND SIGNALING	TTHA0405	TTH_RS02115	-	Highly Permissive	3.379	-0.051	2.574	2.475	2.09425	1.48636141298138	persistent	persistent	persistent	shell	33	1	126	1.02	172	1.01	172	1.01
TT_C0038	COG2255	L	Holliday junction ATP-dependent DNA helicase RuvB	ko:K03551	INFORMATION STORAGE AND PROCESSING	TTHA0406	TTH_RS02120	ruvB	Intermediate	0.322	-0.865	-0.659	-0.749	-0.48775	0.546379218126019	persistent	persistent	persistent	persistent	33	1	127	1	174	1	342	1
TT_C0039	COG0413	H	3-methyl-2-oxobutanoate hydroxymethyltransferase	ko:K00606	METABOLISM	TTHA0407	TTH_RS02125	panB	Highly Permissive	2.055	2.262	2.681	2.996	2.4985	0.421677997212723	persistent	persistent	shell	shell	33	1	126	1.01	141	1.01	306	1.01
TT_C0040	COG0564	J	Ribosomal large subunit pseudouridine synthase D	ko:K06180	INFORMATION STORAGE AND PROCESSING	TTHA0408	TTH_RS02130	rluD	Highly Permissive	1.352	2.337	1.702	2.992	2.09575	0.723341493809574	persistent	shell	shell	shell	33	1	94	1.01	141	1.01	306	1.02
TT_C0041	COG0863	L	Modification methylase CfrBI	ko:K00590,ko:K07319	INFORMATION STORAGE AND PROCESSING	TTHA0409	TTH_RS02135	cfrBIM	Intermediate	-0.317	-0.215	-0.557	-0.451	-0.385	0.149959994665244	persistent	shell	shell	shell	33	1	109	1.01	110	1.01	113	1.01
TT_C0042	2A1KM	-	hypothetical protein	-	INFORMATION STORAGE AND PROCESSING	TTHA0410	TTH_RS02140	-	Intermediate	0.464	-0.211	-0.619	1.107	0.18525	0.759639552682718	cloud	shell	shell	shell	7	1	110	2.36	121	2.26	183	2.49
TT_C0043	COG1167	EK	2-aminoadipate transaminase	ko:K05825	METABOLISM	TTHA0411	TTH_RS02145	lysN	Highly Permissive	0.635	0.163	0.403	2.129	0.8325	0.885554252055363	persistent	persistent	persistent	persistent	33	1	127	1.05	171	1.04	331	1.03
TT_C0044	COG0232	F	Deoxyguanosinetriphosphate triphosphohydrolase-like protein	ko:K01129	METABOLISM	TTHA0412	TTH_RS02150	dgt	Highly Permissive	0.627	0.94	1.837	2.167	1.39275	0.727593464786484	persistent	persistent	persistent	persistent	33	1	127	1	175	1	334	1
TT_C0045	COG0304	I	3-oxoacyl-[acyl-carrier-protein] synthase 2	ko:K09458	METABOLISM	TTHA0413	TTH_RS02155	fabF	Highly Permissive	2.247	1.333	2.774	2.082	2.109	0.595587664971889	persistent	persistent	persistent	persistent	33	1	125	1.02	173	1.01	342	1.03
TT_C0046	COG0236	IQ	Acyl carrier protein	ko:K02078	METABOLISM	TTHA0414	TTH_RS02160	acpP	Intermediate	0.425	0.482	-0.451	0.556	0.253	0.472387552757267	persistent	persistent	persistent	persistent	33	1	127	1.01	175	1.01	343	1.01
TT_C0047	COG1028	IQ	3-oxoacyl-[acyl-carrier-protein] reductase FabG	ko:K00059	METABOLISM	TTHA0415	TTH_RS02165	fabG	Intermediate	-0.495	-0.882	-0.524	-0.765	-0.6665	0.187848343085586	persistent	persistent	persistent	persistent	33	4.67	127	6.27	175	3.89	344	2.95
TT_C0048	COG0331	I	Malonyl CoA-acyl carrier protein transacylase	ko:K00645	METABOLISM	TTHA0416	TTH_RS02170	fabD	Intermediate	-0.212	0.584	-0.069	0.433	0.184	0.384198733296541	persistent	persistent	persistent	persistent	33	1	127	1.01	174	1.01	343	1.01
TT_C0049	COG0332	I	3-oxoacyl-[acyl-carrier-protein] synthase 3	ko:K00648	METABOLISM	TTHA0417	TTH_RS02175	fabH	Intermediate	-0.55	-0.467	0.528	0.033	-0.114	0.499492409018062	persistent	persistent	persistent	persistent	33	1	127	1.01	175	1.01	344	1.2
TT_C0050	COG0333	J	50S ribosomal protein L32	ko:K02911	INFORMATION STORAGE AND PROCESSING	TTHA0418	TTH_RS02180	rpmF	Less Permissive	-0.92	-0.92	-0.685	-0.663	-0.797	0.142311864110715	persistent	persistent	persistent	persistent	33	1	123	1.01	171	1.01	339	1
TT_C0051	COG1399	S	DUF177 domain-containing protein	ko:K07040	POORLY CHARACTERIZED	TTHA0419	TTH_RS02185	-	Intermediate	-0.186	-0.426	0.174	0.352	-0.0215	0.350429736181164	persistent	persistent	persistent	shell	33	1	127	1.02	175	1.01	175	1.01
TT_C0052	COG1853	S	flavin reductase family protein	-	POORLY CHARACTERIZED	TTHA0420	TTH_RS02190	-	Intermediate	-0.584	-0.753	-0.448	-0.746	-0.63275	0.145824952140114	persistent	shell	shell	shell	33	1	119	1	127	1	127	1
TT_C0053	COG0457	S	tetratricopeptide repeat protein	-	POORLY CHARACTERIZED	TTHA0421	TTH_RS02195	-	Intermediate	0.117	0.328	0.746	0.58	0.44275	0.276934859970114	persistent	shell	shell	shell	33	1	118	1	142	1.01	142	1.01
TT_C0054	COG1922	M	WecB/TagA/CpsF family glycosyltransferase	ko:K05946	CELLULAR PROCESSES AND SIGNALING	TTHA0422	TTH_RS02200	-	Highly Permissive	0.672	0.135	1.084	0.801	0.673	0.397806485618322	persistent	persistent	persistent	persistent	33	1	126	1.02	173	1.02	337	1.01
TT_C0055	COG2045	H	2-phosphosulfolactate phosphatase	ko:K05979	METABOLISM	TTHA0423	TTH_RS02205	-	Less Permissive	-0.744	-0.92	-0.348	-0.764	-0.694	0.243715681344745	persistent	persistent	persistent	shell	33	1	127	1	172	1	172	1
TT_C0056	COG0611	H	thiamine-phosphate kinase	ko:K00946	METABOLISM	TTHA0424	TTH_RS02210	-	Less Permissive	-0.656	-0.92	-0.491	-0.667	-0.6835	0.177028246333742	persistent	persistent	shell	shell	33	1	126	1	127	1	127	1
TT_C0057	COG0778	C	NADH dehydrogenase	-	METABOLISM	TTHA0425	TTH_RS02215	nox	Highly Permissive	3.143	0.694	2.324	2.953	2.2785	1.11280741071101	persistent	shell	shell	shell	32	1.03	48	1.02	71	1.01	236	1.02
TT_C0058	COG1708	S	nucleotidyltransferase domain-containing protein	-	POORLY CHARACTERIZED	TTHA0426	TTH_RS02220	-	Intermediate	-0.584	0.099	-0.644	-0.535	-0.416	0.346214769567485	persistent	shell	shell	shell	31	1.94	102	1.04	115	1.03	115	1.03
TT_C0059	-	-	HEPN domain-containing protein	-	INFORMATION STORAGE AND PROCESSING	TTHA0427	TTH_RS02225	-	Intermediate	-0.782	0.696	-0.528	-0.799	-0.35325	0.71039490191489	persistent	persistent	shell	shell	33	2.76	124	3.51	145	3.34	140	2.75
TT_C0060	COG0079	E	Histidinol-phosphate aminotransferase	ko:K00817	METABOLISM	TTHA0428	TTH_RS02230	hisC	Highly Permissive	3.588	3.299	3.598	3.346	3.45775	0.157400497669692	persistent	persistent	persistent	persistent	33	1	125	1	173	1	337	1
TT_C0061	COG0131	E	Imidazoleglycerol-phosphate dehydratase	ko:K01693	METABOLISM	TTHA0429	TTH_RS02235	hisB	Intermediate	-0.64	-0.826	-0.291	-0.593	-0.5875	0.221796453232838	persistent	persistent	persistent	persistent	32	1	123	1.01	171	1.01	340	1
TT_C0062	COG0118	E	Imidazole glycerol phosphate synthase subunit HisH	ko:K02501	METABOLISM	TTHA0430	TTH_RS02240	hisH	Less Permissive	-0.583	-0.92	-0.584	-0.674	-0.69025	0.158997641491942	persistent	persistent	persistent	persistent	33	1	126	1	174	1	336	1
TT_C0063	COG0524	G	ATP-dependent 6-phosphofructokinase	ko:K00852	METABOLISM	TTHA0431	TTH_RS02245	pfkB	Highly Permissive	2.535	1.389	2.55	2.184	2.1645	0.543954961370884	persistent	persistent	persistent	persistent	32	1	125	1.01	173	1.01	334	1
TT_C0064	COG0516	F	Inosine-5'-monophosphate dehydrogenase	ko:K00088	METABOLISM	TTHA0432	TTH_RS02250	guaB	Intermediate	-0.382	-0.901	-0.214	-0.65	-0.53675	0.302003725142588	persistent	persistent	persistent	persistent	33	1	127	1.01	175	1.01	344	1
TT_C0065	2EFHF	-	hypothetical protein	-	INFORMATION STORAGE AND PROCESSING	TTHA0433	TTH_RS02255	-	Less Permissive	-0.571	-0.92	-0.845	-0.799	-0.78375	0.150344881300739	persistent	persistent	persistent	shell	33	1	126	1	173	1	173	1
TT_C0066	2EACR	-	hypothetical protein	-	INFORMATION STORAGE AND PROCESSING	TTHA0434	TTH_RS02260	-	Intermediate	-0.244	0.601	0.024	0.939	0.33	0.53772173720863	persistent	persistent	persistent	shell	33	1	126	1	162	1	162	1
TT_C0067	COG1495	O	Disulfide bond formation protein C	ko:K03611	CELLULAR PROCESSES AND SIGNALING	TTHA0435	TTH_RS02265	bdbC	Intermediate	0.201	-0.92	-0.579	-0.799	-0.52425	0.503683349602373	persistent	persistent	persistent	persistent	33	1	127	1.02	174	1.02	338	1.09
TT_C0068	COG0552	U	Signal recognition particle receptor FtsY	ko:K03110	CELLULAR PROCESSES AND SIGNALING	TTHA0436	TTH_RS02270	ftsY	Intermediate	-0.025	-0.92	-0.553	-0.69	-0.547	0.379516358892033	persistent	persistent	persistent	persistent	33	1	126	1.02	174	2.01	340	1.01
TT_C0069	2EDX2	-	hypothetical protein	-	INFORMATION STORAGE AND PROCESSING	TTHA0437	TTH_RS02275	-	Intermediate	-0.92	1.377	-0.549	-0.527	-0.15475	1.03696170774688	persistent	persistent	shell	shell	33	2	126	1	126	1	126	1
TT_C0070	COG0008	J	Glutamate--tRNA ligase	ko:K01885	INFORMATION STORAGE AND PROCESSING	TTHA0438	TTH_RS02280	gltX	Intermediate	0.289	1.381	0.258	0.397	0.58125	0.536485088329583	persistent	persistent	persistent	persistent	33	1	126	1.01	174	1.01	341	1
TT_C0071	COG1137	S	Lipopolysaccharide export system ATP-binding protein LptB	ko:K06861	POORLY CHARACTERIZED	TTHA0439	TTH_RS02285	lptB	Intermediate	-0.397	-0.92	-0.538	-0.422	-0.56925	0.24176762259106	persistent	persistent	persistent	persistent	33	4.85	127	5.72	175	1	344	3.98
TT_C0072	COG4372	S	DUF3084 domain-containing protein	-	POORLY CHARACTERIZED	TTHA0440	TTH_RS11440	-	Highly Permissive	0.28	0.87	0.732	1.133	0.75375	0.35695786399331	persistent	persistent	shell	shell	32	1	125	1.01	125	1.01	125	1.01
TT_C0073	COG2890	J	PFAM PASTA domain	ko:K02493	INFORMATION STORAGE AND PROCESSING	-	-	-	Intermediate	-0.033	0.241	0.421	0.642	0.31775	0.285607393695145
TT_C0074	COG1847	S	R3H domain-containing nucleic acid-binding protein	ko:K06346	POORLY CHARACTERIZED	TTHA0442	TTH_RS02300	-	Highly Permissive	-0.023	0.797	0.656	2.165	0.89875	0.916931976757273	persistent	persistent	persistent	persistent	33	1	126	1	174	1	342	1
TT_C0075	COG0706	U	Membrane protein insertase YidC	ko:K03217	CELLULAR PROCESSES AND SIGNALING	TTHA0443	TTH_RS02305	yidC	Intermediate	-0.578	0.247	-0.532	-0.74	-0.40075	0.440951527948368	persistent	persistent	persistent	persistent	33	1	127	1	174	1	342	1.01
TT_C0076	COG0759	S	Putative membrane protein insertion efficiency factor	ko:K08998	POORLY CHARACTERIZED	TTHA0444	TTH_RS02310	yidD	Less Permissive	-0.75	-0.92	-0.319	-0.799	-0.697	0.261932561295206	persistent	persistent	persistent	persistent	33	1	127	1	174	1	332	1.01
TT_C0077	COG0594	J	Ribonuclease P protein component	ko:K03536	INFORMATION STORAGE AND PROCESSING	TTHA0445	TTH_RS02315	rnpA	Highly Permissive	0.832	1.448	1.804	1.481	1.39125	0.405955149411032	persistent	persistent	persistent	shell	33	1	127	1	174	1	176	1
TT_C0078	COG0411	E	High-affinity branched-chain amino acid transport ATP-binding protein BraF	ko:K01995	METABOLISM	TTHA0447	TTH_RS02325	braF	Intermediate	-0.331	-0.336	-0.043	-0.258	-0.242	0.137372971625911	persistent	persistent	persistent	persistent	33	4.85	127	5.72	175	4.97	338	4.41
TT_C0079	COG1022	I	Putative long-chain-fatty-acid--CoA ligase	ko:K01897	METABOLISM	TTHA0448	TTH_RS02330	lcfB	Highly Permissive	0.58	0.743	0.875	0.991	0.79725	0.176752887765189	persistent	persistent	persistent	shell	33	2.03	127	1.89	173	1.91	209	1.77
TT_C0080	COG0559	E	High-affinity branched-chain amino acid transport system permease protein LivH	ko:K01997	METABOLISM	TTHA0449	TTH_RS02335	livH	Intermediate	-0.562	-0.828	-0.436	-0.534	-0.59	0.167610659963301	persistent	persistent	persistent	shell	33	1.97	127	1.84	173	1.87	209	1.72
TT_C0081	COG4177	E	High-affinity branched-chain amino acid transport system permease protein BraE	ko:K01998	METABOLISM	TTHA0450	TTH_RS02340	braE	Intermediate	-0.624	-0.92	-0.528	-0.482	-0.6385	0.196769746997178
TT_C0082	COG0683	E	ABC transporter substrate-binding protein	ko:K01999	METABOLISM	TTHA0451	TTH_RS02345	-	Intermediate	-0.646	-0.384	-0.34	-0.578	-0.487	0.148076556776104	persistent	shell	persistent	shell	32	1	109	1.01	155	1.01	190	1.02
TT_C0083	COG0410	E	High-affinity branched-chain amino acid transport ATP-binding protein BraG	ko:K01996	METABOLISM	TTHA0452	TTH_RS02350	braG	Intermediate	-0.298	-0.379	-0.222	0.268	-0.15775	0.290982674169213	persistent	persistent	persistent	persistent	33	5.18	127	31.13	175	30.99	344	15.98
TT_C0084	COG1121	P	Manganese transport system ATP-binding protein MntB	ko:K09817	METABOLISM	TTHA0453	TTH_RS02355	mntB	Less Permissive	-0.749	-0.61	-0.668	-0.765	-0.698	0.0724200708827785	persistent	persistent	persistent	persistent	33	1.21	127	31.13	175	1.2	344	15.98
TT_C0085	COG1108	P	Manganese transport system membrane protein MntC	ko:K09816	METABOLISM	TTHA0454	TTH_RS02360	mntC	Intermediate	-0.32	-0.786	0.514	0.883	0.07275	0.762214044740715	persistent	persistent	persistent	shell	33	1	127	1	175	1	181	1
TT_C0086	COG1959	K	HTH-type transcriptional regulator CymR	-	INFORMATION STORAGE AND PROCESSING	TTHA0455	TTH_RS02365	cymR	Intermediate	0.102	0.679	-0.778	0.554	0.13925	0.659818851402919	persistent	persistent	persistent	persistent	33	1	125	1	173	1	342	1.04
TT_C0087	COG1104	E	Cysteine desulfurase IscS	ko:K04487	METABOLISM	TTHA0456	TTH_RS02370	iscS	Intermediate	-0.214	-0.731	-0.234	-0.326	-0.37625	0.241476534401723	persistent	persistent	persistent	persistent	33	1	126	1.01	166	1.03	333	1.06
TT_C0088	COG0128	E	3-phosphoshikimate 1-carboxyvinyltransferase	ko:K00800	METABOLISM	TTHA0457	TTH_RS02375	aroA	Highly Permissive	1.185	1.476	2.71	2.324	1.92375	0.712886328012164	persistent	persistent	persistent	persistent	33	1	127	3.13	175	3.04	344	2.98
TT_C0089	COG0283	F	Cytidylate kinase	ko:K00945	METABOLISM	TTHA0458	TTH_RS02380	cmk	Intermediate	-0.226	-0.011	-0.359	-0.277	-0.21825	0.14863237646399	persistent	persistent	persistent	persistent	33	1	127	1.14	174	1.11	342	1.06
TT_C0090	COG0558	I	CDP-alcohol phosphatidyltransferase family protein	-	METABOLISM	TTHA0459	TTH_RS02385	-	Highly Permissive	0.87	1.137	1.659	1.663	1.33225	0.394950946321186	persistent	persistent	shell	shell	33	1	121	1.13	134	1.12	231	1.07
TT_C0091	COG1051	F	Nucleoside triphosphatase NudI	ko:K03574,ko:K12944	METABOLISM	TTHA0460	TTH_RS02390	nudI	Intermediate	-0.622	-0.039	-0.57	-0.737	-0.492	0.309955910843247	persistent	persistent	persistent	shell	32	1	126	1.16	173	1.12	298	1.07
TT_C0092	COG1028	IQ	bifunctional dihydropteridine reductase/dihydrofolate reductase TmpR	-	METABOLISM	TTHA0461	TTH_RS02395	tmpR	Intermediate	-0.247	-0.92	-0.64	-0.626	-0.60825	0.276292568364285	persistent	persistent	persistent	shell	33	1	127	6.27	174	1.1	287	1.07
TT_C0093	2A1R3	S	DUF2892 domain-containing protein	-	POORLY CHARACTERIZED	TTHA0462	TTH_RS02405	-	Less Permissive	-0.92	-0.92	-0.845	-0.799	-0.871	0.0596154342431555	persistent	persistent	shell	shell	33	1	126	1.14	126	1.14	139	1.13
TT_C0094	COG3557	J	DUF402 domain-containing protein	ko:K07586	INFORMATION STORAGE AND PROCESSING	TTHA0463	TTH_RS02410	-	Intermediate	0.214	-0.721	-0.603	-0.705	-0.45375	0.448224181260524	persistent	persistent	persistent	shell	33	1	127	1.14	167	1.11	167	1.11
TT_C0095	-	-	hypothetical protein	-	INFORMATION STORAGE AND PROCESSING	TTHA0464	TTH_RS02415	-	Intermediate	-0.92	0.235	-0.845	-0.799	-0.58225	0.547110820583911
TT_C0096	COG0492	C	Ferredoxin--NADP reductase	ko:K21567	METABOLISM	TTHA0465	TTH_RS02420	petH	Highly Permissive	0.067	1.736	1.208	1.457	1.117	0.732471159841806	persistent	persistent	shell	shell	33	1	127	1	142	1	229	1
TT_C0097	COG0604	C	zinc-binding dehydrogenase	-	METABOLISM	TTHA0466	TTH_RS02425	ppsC	Intermediate	-0.606	-0.92	-0.358	-0.462	-0.5865	0.244482446540987	persistent	persistent	persistent	shell	33	2	127	1.35	172	1.01	179	1.01
TT_C0098	COG0747	E	Probable ABC transporter-binding protein DR_1571	ko:K02035	METABOLISM	TTHA0469	TTH_RS02435	uehC	Highly Permissive	0.42	0.999	0.295	1.075	0.69725	0.396829413392371	persistent	persistent	persistent	shell	33	1	125	1.01	171	1	284	1.05
TT_C0099	COG0601	P	Oligopeptide transport system permease protein AppB	ko:K02033	METABOLISM	TTHA0470	TTH_RS02440	appB	Intermediate	0.354	0.514	0.513	-0.203	0.2945	0.340082833047088	persistent	persistent	persistent	persistent	33	1.03	127	1.02	175	5.05	338	4.88
TT_C0100	COG1173	EP	Dipeptide transport system permease protein DppC	ko:K02034	METABOLISM	TTHA0471	TTH_RS02445	dppC	Intermediate	-0.114	-0.099	-0.192	-0.294	-0.17475	0.0893434384831925	persistent	persistent	persistent	persistent	33	1	127	2.06	174	1.01	338	5.23
TT_C0101	COG0444	P	Putative peptide import ATP-binding protein BOV_A0348	ko:K02031,ko:K15583	METABOLISM	TTHA0472	TTH_RS02450	yrrT	Intermediate	-0.532	-0.643	-0.411	-0.522	-0.527	0.0948015471041129	persistent	persistent	persistent	persistent	33	2.03	127	2.06	174	2.26	343	2.96
TT_C0102	COG4608	E	Putative peptide import ATP-binding protein BOV_A0347	ko:K02032,ko:K10823	METABOLISM	TTHA0473	TTH_RS02455	yrrT	Highly Permissive	0.649	1.498	0.306	0.576	0.75725	0.515398470441399	persistent	persistent	persistent	persistent	33	2.03	127	2.06	174	2.26	343	2.96
TT_C0103	COG0517	S	acetoin utilization AcuB family protein	ko:K04767	POORLY CHARACTERIZED	TTHA0474	TTH_RS02460	acuB	Highly Permissive	1.719	1.841	1.746	1.709	1.75375	0.0602294224887914	persistent	persistent	persistent	shell	33	2.94	126	1	174	1	177	1
TT_C0104	COG0123	BQ	Acetoin utilization protein AcuC	ko:K04768	INFORMATION STORAGE AND PROCESSING	TTHA0475	TTH_RS02465	acuC	Highly Permissive	2.028	0.445	1.459	0.954	1.2215	0.678566380933607	persistent	persistent	persistent	shell	33	1	127	1.02	175	1.02	181	1.02
TT_C0105	COG2104	H	Sulfur carrier protein TtuB	ko:K03154	METABOLISM	TTHA0476	TTH_RS02470	ttuB	Intermediate	-0.92	2.698	-0.315	-0.673	0.1975	1.6854013369719	persistent	persistent	shell	shell	33	1	123	1	133	1	133	1
TT_C0106	COG0037	D	tRNA-5-methyluridine(54) 2-sulfurtransferase	ko:K14058,ko:K21947	CELLULAR PROCESSES AND SIGNALING	TTHA0477	TTH_RS02475	ttuA	Highly Permissive	-0.063	1.515	0.697	0.582	0.68275	0.647852027858214	persistent	persistent	shell	shell	33	1	127	1.01	137	1.01	137	1.01
TT_C0107	COG0366	G	Trehalose synthase	ko:K01176,ko:K01187	METABOLISM	TTHA0478	TTH_RS11655	treS	Intermediate	-0.477	-0.188	-0.505	-0.615	-0.44625	0.182178255197119	persistent	persistent	persistent	persistent	33	1	126	1.01	165	1.05	324	1.1
TT_C0108	COG0500	Q	trehalose-phosphatase	-	METABOLISM	TTHA0479	TTH_RS02485	otsB	Intermediate	-0.49	-0.92	-0.245	-0.799	-0.6135	0.305175905558308	persistent	persistent	persistent	shell	33	1	117	1	172	2.27	120	1
TT_C0109	COG0500	Q	Trehalose-6-phosphate synthase	-	METABOLISM	TTHA0480	TTH_RS02490	otsA	Intermediate	-0.123	0.386	-0.546	-0.732	-0.25375	0.496826176846591	persistent	shell	shell	shell	33	1	76	1	76	1	189	1.01
TT_C0110	COG0815	M	Probable alpha-glucosidase	ko:K03820	CELLULAR PROCESSES AND SIGNALING	TTHA0481	TTH_RS02500	aglA	Intermediate	-0.074	0.454	-0.076	0.07	0.0935	0.249865964068738
TT_C0111	COG0639	T	Ubiquinone/menaquinone biosynthesis C-methyltransferase UbiE	ko:K01090	CELLULAR PROCESSES AND SIGNALING	TTHA0482	TTH_RS02505	ubiE	Intermediate	-0.381	-0.216	-0.129	0.101	-0.15625	0.200833886582917	persistent	persistent	persistent	persistent	33	1	126	1	172	1.02	340	1.01
TT_C0112	COG1600	C	Ubiquinone/menaquinone biosynthesis C-methyltransferase UbiE	-	METABOLISM	TTHA0483	TTH_RS02510	ubiE	Highly Permissive	0.704	2.024	1.711	2.388	1.70675	0.72348111009664	persistent	persistent	persistent	persistent	32	1	126	1.01	172	1.01	336	1
TT_C0113	COG3744	S	Apolipoprotein N-acyltransferase	-	POORLY CHARACTERIZED	TTHA0484	TTH_RS02520	lnt	Intermediate	-0.707	-0.596	-0.769	-0.447	-0.62975	0.141297263479045	persistent	shell	shell	shell	30	1.43	92	1.23	118	1.27	148	1.26
TT_C0114	COG4118	D	Belongs to the UPF0102 family	-	CELLULAR PROCESSES AND SIGNALING	TTHA0485	TTH_RS02525	-	Intermediate	-0.03	-0.92	-0.78	-0.691	-0.60525	0.39491380916178	persistent	shell	shell	shell	27	1	73	1.26	111	1.3	101	1.25
TT_C0115	COG0460	E	Epoxyqueuosine reductase	ko:K00003	METABOLISM	TTHA0486	TTH_RS02530	queG	Intermediate	-0.113	0.904	-0.042	0.411	0.29	0.470556408237454	persistent	persistent	persistent	persistent	33	1	127	1.02	173	1.01	339	1.01
TT_C0116	COG4636	S	type II toxin-antitoxin system VapC family toxin	-	POORLY CHARACTERIZED	TTHA0487	TTH_RS02535	vapC16	Less Permissive	-0.92	-0.871	-0.569	-0.71	-0.7675	0.15987182365883	persistent	shell	shell	shell	33	1.52	71	1.45	71	1.45	71	1.45
TT_C0117	COG0498	E	type II toxin-antitoxin system prevent-host-death family antitoxin	ko:K01733	METABOLISM	TTHA0488	TTH_RS02540	-	Intermediate	-0.261	-0.5	-0.435	-0.593	-0.44725	0.140077062124151	persistent	persistent	shell	shell	33	1	125	1	134	1	192	1
TT_C0118	2E9U7	-	homoserine dehydrogenase	-	INFORMATION STORAGE AND PROCESSING	TTHA0489	TTH_RS02545	hom	Less Permissive	-0.654	-0.92	-0.845	-0.495	-0.7285	0.191761136139035	persistent	persistent	persistent	shell	33	1	126	1	174	1	174	1
TT_C0119	2C0TG	-	Uma2 family endonuclease	-	INFORMATION STORAGE AND PROCESSING	TTHA0490	TTH_RS02550	-	Less Permissive	-0.92	-0.92	-0.745	-0.799	-0.846	0.0882458686473953	persistent	persistent	shell	shell	33	1	126	1	130	1	165	1
TT_C0120	2FJVR	-	hypothetical protein	-	INFORMATION STORAGE AND PROCESSING	TTHA0494	TTH_RS02570	-	Intermediate	-0.461	0.145	-0.062	-0.52	-0.2245	0.319473003554291	persistent	persistent	persistent	shell	33	1	125	1	164	1	164	1
TT_C0121	COG2074	G	2-phosphoglycerate kinase	ko:K05715	METABOLISM	TTHA0495	TTH_RS02575	-	Intermediate	-0.342	-0.416	0.235	-0.037	-0.14	0.299006131486742	persistent	persistent	persistent	persistent	33	1	127	1	174	1.01	338	1
TT_C0122	2BC4U	S	NADH-quinone oxidoreductase subunit 15	-	POORLY CHARACTERIZED	TTHA0496	TTH_RS02590	nqo15	Less Permissive	-0.92	-0.92	-0.694	-0.612	-0.7865	0.157745575743558	persistent	persistent	persistent	persistent	33	1	127	1	174	1	333	1.01
TT_C0123	COG0635	H	Heme chaperone HemW	-	METABOLISM	TTHA0497	TTH_RS02595	hemW	Intermediate	1.943	-0.307	0.045	0.041	0.4305	1.02174409712021	persistent	persistent	persistent	persistent	33	1	127	1	175	1.01	338	1
TT_C0124	COG2379	G	glycerate kinase	ko:K11529	METABOLISM	TTHA0500	TTH_RS02610	-	Intermediate	-0.56	-0.897	-0.485	-0.658	-0.65	0.179255869266997	persistent	persistent	persistent	persistent	33	1	127	1.02	173	1.03	316	1.03
TT_C0125	COG3742	S	type II toxin-antitoxin system VapC family toxin	ko:K19686	POORLY CHARACTERIZED	TTHA0501	TTH_RS02615	vapC	Less Permissive	-0.811	-0.92	-0.558	-0.673	-0.7405	0.158169740047414	shell	shell	shell	shell	20	1	65	1	89	1.01	89	1.01
TT_C0126	COG4423	S	type II toxin-antitoxin system VapB family antitoxin	ko:K19687	POORLY CHARACTERIZED	TTHA0502	TTH_RS02620	-	Intermediate	0.091	-0.92	-0.384	-0.703	-0.479	0.439159044842147	shell	shell	shell	shell	27	1	66	1.36	89	1.28	89	1.28
TT_C0127	COG0247	C	Glycolate oxidase iron-sulfur subunit	ko:K11473	METABOLISM	TTHA0503	TTH_RS02625	glcF	Highly Permissive	1.273	1.077	1.052	0.869	1.06775	0.165290401011876	persistent	persistent	persistent	persistent	33	1	126	1.03	165	1.03	323	1.02
TT_C0128	COG0277	C	Glycolate oxidase subunit GlcD	ko:K11472	METABOLISM	TTHA0504	TTH_RS02630	glcD	Highly Permissive	0.745	1.734	0.545	1.129	1.03825	0.5233210455033	persistent	persistent	persistent	shell	33	1	125	1	164	1.01	166	1.01
TT_C0129	COG0277	C	Glycolate oxidase subunit GlcD	ko:K00104	METABOLISM	TTHA0505	TTH_RS02635	glcD	Highly Permissive	1.261	1.997	1.906	2.332	1.874	0.447841489815314	persistent	persistent	persistent	persistent	33	2	127	3.03	175	2.98	337	1.51
TT_C0130	COG2225	C	Malate synthase	ko:K01638	METABOLISM	TTHA0506	TTH_RS02640	aceB	Intermediate	-0.385	-0.799	-0.29	-0.459	-0.48325	0.221573727383611	persistent	persistent	persistent	persistent	33	1	127	1.01	166	1.01	319	1.02
TT_C0131	COG1414	K	HTH-type transcriptional regulator BhcR	ko:K13641	INFORMATION STORAGE AND PROCESSING	TTHA0507	TTH_RS02645	bhcR	Intermediate	-0.579	0.074	-0.479	-0.54	-0.381	0.306112179873109	persistent	persistent	persistent	shell	33	1.45	127	1.5	163	1.36	283	1.01
TT_C0132	COG0789	K	Putative heat shock protein HspR	ko:K13640	INFORMATION STORAGE AND PROCESSING	TTHA0508	TTH_RS02650	hspR	Less Permissive	-0.24	-0.88	-0.823	-0.799	-0.6855	0.298936448095578	persistent	persistent	persistent	persistent	32	1	120	1	166	1	332	1.01
TT_C0133	COG0624	E	Cysteinylglycine-S-conjugate dipeptidase	ko:K01436	METABOLISM	TTHA0509	TTH_RS02655	tpdA	Intermediate	0.093	0.254	0.324	0.528	0.29975	0.18030044370439	persistent	persistent	persistent	persistent	33	2	127	1.99	174	1.97	343	2.08
TT_C0134	COG0073	J	Probable chaperone CsaA	ko:K06878	INFORMATION STORAGE AND PROCESSING	TTHA0510	TTH_RS02660	csaA	Intermediate	-0.92	-0.071	-0.586	-0.723	-0.575	0.362889331155749	persistent	persistent	persistent	shell	33	1	127	1.14	173	1.12	175	1.11
TT_C0135	COG1541	H	Phenylacetate-coenzyme A ligase	ko:K01912	METABOLISM	TTHA0511	TTH_RS02665	paaK	Intermediate	-0.197	-0.92	-0.596	-0.69	-0.60075	0.301619379350863	persistent	persistent	persistent	shell	33	1	126	1.01	167	1.01	202	1
TT_C0136	COG2152	G	hypothetical protein	-	METABOLISM	TTHA0512	TTH_RS02670	-	Highly Permissive	0.86	2.211	1.239	1.791	1.52525	0.595923023552539	persistent	shell	shell	shell	33	1	61	1	61	1	61	1
TT_C0137	COG0026	F	N5-carboxyaminoimidazole ribonucleotide synthase	ko:K01589	METABOLISM	TTHA0513	TTH_RS02675	purK	Highly Permissive	0.663	0.437	0.968	0.765	0.70825	0.220842892874852	persistent	persistent	persistent	persistent	33	1	125	1	165	1	334	1
TT_C0138	COG0041	F	N5-carboxyaminoimidazole ribonucleotide mutase	ko:K01588	METABOLISM	TTHA0514	TTH_RS02680	purE	Less Permissive	-0.383	-0.92	-0.755	-0.748	-0.7015	0.226722297094926	persistent	persistent	persistent	persistent	33	1	126	1	166	1.01	328	1
TT_C0139	COG3329	S	sodium-dependent bicarbonate transport family permease	ko:K07086	POORLY CHARACTERIZED	TTHA0515	TTH_RS02685	-	Intermediate	0.679	-0.65	0.197	0.179	0.10125	0.551780375995136	persistent	persistent	persistent	shell	33	1	127	1.02	163	1.04	165	1.04
TT_C0140	COG0347	E	hypothetical protein	-	METABOLISM	TTHA0516	TTH_RS02690	-	Intermediate	0.228	-0.92	-0.441	-0.799	-0.483	0.515787423912862	persistent	persistent	persistent	shell	33	1	126	1.01	162	1.01	164	1.01
TT_C0141	COG0586	S	VTT domain-containing protein	ko:K03975	POORLY CHARACTERIZED	TTHA0517	TTH_RS02695	-	Less Permissive	-0.92	-0.868	-0.44	-0.706	-0.7335	0.215847940303662	persistent	shell	persistent	shell	33	1.03	111	1.16	159	1.27	257	1.28
TT_C0142	COG0861	P	Uncharacterized membrane protein YceF	-	METABOLISM	TTHA0518	TTH_RS02700	yceF	Less Permissive	-0.572	-0.92	-0.677	-0.691	-0.715	0.146621962884146	persistent	persistent	persistent	shell	33	1.97	127	1.97	166	1.95	257	1.63
TT_C0143	COG2151	S	Fe-S protein maturation auxiliary factor YitW	-	POORLY CHARACTERIZED	TTHA0519	TTH_RS02705	yitW	Intermediate	-0.018	-0.305	-0.617	-0.547	-0.37175	0.271081014950636	persistent	persistent	persistent	persistent	33	1.61	126	2	173	1.79	340	1.42
TT_C0144	COG0281	C	NAD-dependent malic enzyme	ko:K00027	METABOLISM	TTHA0520	TTH_RS02710	maeA	Intermediate	-0.531	-0.78	-0.553	-0.405	-0.56725	0.156103331162407	persistent	persistent	persistent	persistent	33	1	126	1.02	169	1.02	327	1.4
TT_C0145	COG2380	S	DNA double-strand break repair nuclease NurA	ko:K09785	POORLY CHARACTERIZED	TTHA0521	TTH_RS02715	nurA	Intermediate	-0.055	0.362	-0.747	-0.329	-0.19225	0.466361358462155	persistent	persistent	persistent	shell	33	1.03	125	1.01	171	1.02	171	1.02
TT_C0146	COG2380	NU	Belongs to the UbiD family	ko:K09785	CELLULAR PROCESSES AND SIGNALING	-	-	-	Less Permissive	-0.92	-0.92	-0.845	-0.799	-0.871	0.0596154342431555	persistent	persistent	persistent	shell	33	1.03	125	1.01	171	1.02	171	1.02
TT_C0147	COG0433	S	ATP-binding protein	ko:K06915	POORLY CHARACTERIZED	TTHA0522	TTH_RS02720	hepA	Highly Permissive	0.512	1.203	1.004	1.257	0.994	0.339251136082598	persistent	persistent	persistent	persistent	33	1	127	2.01	173	1.83	341	1.89
TT_C0148	COG0404	E	Aminomethyltransferase	ko:K00605	METABOLISM	TTHA0523	TTH_RS02725	gcvT	Intermediate	-0.442	0.886	-0.626	-0.409	-0.14775	0.695748218347222	persistent	persistent	persistent	persistent	33	1	127	1.02	175	1.01	343	1.01
TT_C0149	COG0509	E	Glycine cleavage system H protein	ko:K02437	METABOLISM	TTHA0524	TTH_RS02730	gcvH	Less Permissive	-0.704	-0.92	-0.395	-0.671	-0.6725	0.215450690414303	persistent	persistent	persistent	persistent	33	1	127	1	175	1	343	1
TT_C0150	COG0403	E	Probable glycine dehydrogenase (decarboxylating) subunit 1	ko:K00282	METABOLISM	TTHA0525	TTH_RS02735	gcvPA	Intermediate	0.082	0.62	1.087	0.212	0.50025	0.453371352572406	persistent	persistent	shell	shell	33	1	127	1	143	1	146	1
TT_C0151	COG1003	E	Probable glycine dehydrogenase (decarboxylating) subunit 2	ko:K00281,ko:K00283	METABOLISM	TTHA0526	TTH_RS02740	gcvPB	Intermediate	0.544	0.075	1.168	0.262	0.51225	0.47778263886416	persistent	persistent	shell	persistent	33	1	127	1.02	144	1.01	338	1.03
TT_C0152	-	-	NADPH-dependent FMN reductase	-	INFORMATION STORAGE AND PROCESSING	-	-	-	Intermediate	0.378	-0.92	-0.558	-0.434	-0.3835	0.547940081882438	persistent	persistent	persistent	shell	33	3.18	125	1.99	175	2.88	125	1.38
TT_C0153	-	-	PFAM Peptidase M22, glycoprotease	-	INFORMATION STORAGE AND PROCESSING	-	-	-	Intermediate	-0.651	0.32	-0.655	-0.701	-0.42175	0.495020117436319	cloud	shell	shell	shell	6	1	40	1	54	1	54	1
TT_C0154	-	-	PFAM Binding-protein-dependent transport system inner membrane component	-	INFORMATION STORAGE AND PROCESSING	-	-	-	Intermediate	-0.091	0.638	0.193	0.657	0.34925	0.363465151928856	shell	shell	shell	shell	14	1.14	101	1.41	54	1.02	54	1.02
TT_C0155	COG0243	C	ABC-type sugar transport system, permease component	ko:K08352	METABOLISM	-	-	-	Intermediate	-0.571	-0.836	-0.546	-0.579	-0.633	0.13606126071247	cloud	shell	shell	shell	6	1	40	1.07	54	1.07	54	1.07
TT_C0156	-	-	ABC-type sugar transport system periplasmic component	-	INFORMATION STORAGE AND PROCESSING	-	-	-	Intermediate	-0.017	0.057	0.039	-0.41	-0.08275	0.220430450104638	cloud	shell	shell	shell	6	1	40	1	54	1.02	54	1.02
TT_C0157	-	-	Aldehyde ferredoxin oxidoreductase, N-terminal domain	-	INFORMATION STORAGE AND PROCESSING	-	-	-	Intermediate	-0.247	-0.873	-0.026	-0.756	-0.4755	0.404536360129305	shell	persistent	shell	shell	11	1	126	1.64	73	1.38	57	1.02
TT_C0158	COG4585	T	protein (some members contain a von Willebrand factor type A (vWA) domain)	-	CELLULAR PROCESSES AND SIGNALING	-	-	-	Intermediate	-0.625	0.061	-0.489	-0.575	-0.407	0.317015246741646	shell	shell	persistent	shell	14	1.07	60	1.5	175	1.65	223	1.1
TT_C0159	COG0196	H	Bifunctional riboflavin kinase/FMN adenylyltransferase	ko:K11753	METABOLISM	TTHA0527	TTH_RS02745	ribF	Less Permissive	-0.518	-0.92	-0.559	-0.77	-0.69175	0.188000664892441	persistent	persistent	persistent	persistent	32	1	126	1.01	174	1.01	341	1
TT_C0160	COG1051	F	RNA pyrophosphohydrolase	ko:K01515	METABOLISM	TTHA0528	TTH_RS02750	rppH	Less Permissive	-0.678	-0.866	-0.595	-0.799	-0.7345	0.121250429552504	persistent	persistent	persistent	persistent	32	1	126	1.02	173	1.01	338	1
TT_C0161	COG1574	G	Imidazolonepropionase	-	METABOLISM	TTHA0529	TTH_RS02755	hutI	Less Permissive	-0.92	-0.92	-0.845	-0.799	-0.871	0.0596154342431555	shell	shell	shell	shell	23	1	57	1	104	1	264	1
TT_C0162	COG1514	J	2'-5' RNA ligase family protein	-	INFORMATION STORAGE AND PROCESSING	TTHA0530	TTH_RS02765	-	Highly Permissive	1.628	2.294	1.676	2.03	1.907	0.3141655614481	persistent	persistent	shell	shell	32	1	126	1	143	1	143	1
TT_C0163	COG0697	EG	DMT family transporter	-	METABOLISM	TTHA0531	TTH_RS02770	-	Less Permissive	-0.494	-0.92	-0.703	-0.65	-0.69175	0.176137020526634	persistent	shell	shell	shell	32	1	49	1.02	82	1.02	136	1.01
TT_C0164	COG0568	K	RNA polymerase sigma factor SigA	ko:K03086	INFORMATION STORAGE AND PROCESSING	TTHA0532	TTH_RS02775	sigA	Intermediate	-0.188	0.09	-0.459	-0.538	-0.27375	0.285080544174215	persistent	persistent	persistent	persistent	32	1	126	1.1	174	1.07	342	1.16
TT_C0165	COG2813	J	Ribosomal RNA small subunit methyltransferase C	ko:K00564	INFORMATION STORAGE AND PROCESSING	TTHA0533	TTH_RS02780	rsmC	Intermediate	-0.382	0.455	0.814	1.215	0.5255	0.679992401918335	persistent	persistent	persistent	persistent	33	1	126	1.02	172	1.02	330	1.01
TT_C0166	COG0527	E	Aspartokinase	ko:K00928	METABOLISM	TTHA0534	TTH_RS02785	ask	Intermediate	-0.601	-0.732	-0.355	-0.779	-0.61675	0.190060297449695	persistent	persistent	persistent	shell	33	1	126	1	174	1	176	1
TT_C0167	COG2236	F	Xanthine-guanine phosphoribosyltransferase	ko:K07101	METABOLISM	TTHA0535	TTH_RS02790	gpt	Intermediate	-0.843	-0.92	-0.235	-0.546	-0.636	0.312199722400047	persistent	shell	persistent	shell	32	1	113	1.01	159	1.01	159	1.01
TT_C0168	COG0039	C	Malate dehydrogenase	ko:K00024	METABOLISM	TTHA0536	TTH_RS02795	mdh	Less Permissive	-0.592	-0.891	-0.559	-0.673	-0.67875	0.14938624434666	persistent	persistent	persistent	persistent	32	1	125	1.01	163	1.01	330	1.01
TT_C0169	COG0074	C	Succinate--CoA ligase [GDP-forming] subunit alpha	ko:K01902	METABOLISM	TTHA0537	TTH_RS02800	sucD	Intermediate	-0.318	-0.888	-0.583	-0.741	-0.6325	0.24386676690357	persistent	persistent	persistent	persistent	33	1	127	1.01	174	1.01	342	1
TT_C0170	COG0045	C	Succinate--CoA ligase [GDP-forming] subunit beta	ko:K01903	METABOLISM	TTHA0538	TTH_RS02805	sucC	Highly Permissive	1.619	1.005	1.64	1.892	1.539	0.376990716066059	persistent	persistent	persistent	persistent	33	1	127	1	174	1	343	1
TT_C0171	COG1568	S	N(4)-bis(aminopropyl)spermidine synthase	ko:K07057	POORLY CHARACTERIZED	TTHA0539	TTH_RS02810	bpsA	Intermediate	-0.264	-0.023	-0.414	-0.356	-0.26425	0.172283438940989	persistent	shell	shell	shell	33	1	38	1	38	1	38	1
TT_C0172	COG4956	S	Uncharacterized PIN and TRAM-domain containing protein TTHA0540	-	POORLY CHARACTERIZED	TTHA0540	TTH_RS02815	metK1	Intermediate	-0.637	0.104	-0.36	-0.456	-0.33725	0.315790410451827	persistent	persistent	persistent	persistent	33	1	126	1	174	1	342	1.01
TT_C0173	COG1066	O	DNA repair protein RadA	ko:K04485	CELLULAR PROCESSES AND SIGNALING	TTHA0541	TTH_RS02820	radA	Intermediate	-0.661	-0.286	-0.366	-0.226	-0.38475	0.192889216909603	persistent	persistent	persistent	persistent	33	1	126	1	174	1	340	1
TT_C0174	COG0542	O	Negative regulator of genetic competence ClpC/MecB	ko:K03696	CELLULAR PROCESSES AND SIGNALING	TTHA0542	TTH_RS02825	clpC	Intermediate	0.01	1.154	0.093	0.022	0.31975	0.557371435101106	persistent	persistent	persistent	persistent	33	1.97	127	2.13	175	2.31	344	2.7
TT_C0175	COG0423	J	Glycine--tRNA ligase	ko:K01880	INFORMATION STORAGE AND PROCESSING	TTHA0543	TTH_RS02830	glyQS	Highly Permissive	1.504	0.96	1.602	1.622	1.422	0.312286193525533	persistent	persistent	persistent	persistent	33	1	127	1.02	166	1.01	328	1.01
TT_C0176	-	-	hypothetical protein	-	INFORMATION STORAGE AND PROCESSING	TTHA0544	TTH_RS02840	-	Intermediate	-0.92	-0.92	-0.495	-0.174	-0.62725	0.362551490595934	cloud	shell	shell	shell	9	1	13	1	10	1	18	1
TT_C0176	-	-	hypothetical protein	-	INFORMATION STORAGE AND PROCESSING	TTHA0544	TTH_RS02840	-	Intermediate	-0.92	-0.92	-0.495	-0.174	-0.62725	0.362551490595934	persistent	shell	shell	shell	33	1	31	1	31	1	31	1
TT_C0177	COG0136	E	Aspartate-semialdehyde dehydrogenase	ko:K00133	METABOLISM	TTHA0545	TTH_RS02845	asd	Highly Permissive	2.96	1.846	3.203	2.701	2.6775	0.591016356231647	persistent	persistent	persistent	persistent	33	1	127	1	175	1	342	1
TT_C0178	COG1189	J	16S/23S rRNA (cytidine-2'-O)-methyltransferase TlyA	ko:K06442	INFORMATION STORAGE AND PROCESSING	TTHA0546	TTH_RS02850	tlyA	Highly Permissive	3.038	2.686	2.638	1.97	2.583	0.445880402499744	persistent	persistent	shell	shell	33	1.03	127	1.01	135	1.01	136	1.01
TT_C0179	2E4FT	S	DUF3234 domain-containing protein	-	POORLY CHARACTERIZED	TTHA0547	TTH_RS02855	-	Less Permissive	-0.92	-0.92	-0.749	-0.641	-0.8075	0.137182360382084	persistent	persistent	shell	shell	33	1	127	1	144	1	144	1
TT_C0180	2F6UY	-	hypothetical protein	-	INFORMATION STORAGE AND PROCESSING	TTHA0548	TTH_RS02860	-	Intermediate	-0.92	-0.107	-0.741	-0.74	-0.627	0.356844503950951	persistent	persistent	persistent	shell	32	1	126	1	165	1	165	1
TT_C0181	COG0008	J	Glutamine--tRNA ligase	ko:K01886	INFORMATION STORAGE AND PROCESSING	TTHA0549	TTH_RS02865	glnS	Intermediate	0.88	-0.653	0.369	0.685	0.32025	0.682142397157661	persistent	persistent	persistent	persistent	33	1	127	1.01	173	1.01	336	1.02
TT_C0182	COG1024	I	Probable enoyl-CoA hydratase echA8	ko:K13766	METABOLISM	TTHA0550	TTH_RS02870	echA8	Less Permissive	-0.808	-0.92	-0.691	-0.701	-0.78	0.10730952116813	persistent	persistent	persistent	persistent	33	3.09	127	3.11	175	2.01	338	1.67
TT_C0183	COG0290	J	Translation initiation factor IF-3	ko:K02520	INFORMATION STORAGE AND PROCESSING	TTHA0551	TTH_RS02875	infC	Less Permissive	-0.727	-0.856	-0.614	-0.578	-0.69375	0.125417635655171	persistent	persistent	persistent	persistent	33	1	125	1	172	1	340	1
TT_C0184	COG0291	J	50S ribosomal protein L35	ko:K02916	INFORMATION STORAGE AND PROCESSING	TTHA0552	TTH_RS02880	rpmI	Less Permissive	-0.92	-0.777	-0.845	-0.799	-0.83525	0.063205353148817	persistent	persistent	persistent	persistent	33	1	127	1	174	1	340	1
TT_C0185	COG0292	J	50S ribosomal protein L20	ko:K02887	INFORMATION STORAGE AND PROCESSING	TTHA0553	TTH_RS02885	rplT	Less Permissive	-0.92	-0.843	-0.362	-0.728	-0.71325	0.247099676244223	persistent	persistent	persistent	persistent	33	1	127	1	175	1	343	1
TT_C0186	COG2426	S	glycerol-3-phosphate acyltransferase	-	POORLY CHARACTERIZED	TTHA0554	TTH_RS02890	-	Intermediate	-0.658	0.236	-0.467	-0.328	-0.30425	0.384733999017503	persistent	persistent	shell	shell	33	1	126	1	135	1	135	1
TT_C0187	COG0344	I	Glycerol-3-phosphate acyltransferase	-	METABOLISM	TTHA0555	TTH_RS02895	plsY	Intermediate	-0.695	-0.92	-0.353	-0.665	-0.65825	0.233157135854771	persistent	persistent	persistent	persistent	33	1	127	2.08	175	1.06	342	1.01
TT_C0188	COG0775	F	Futalosine hydrolase	ko:K11783	METABOLISM	TTHA0556	TTH_RS02900	mqnB	Intermediate	-0.056	0.406	-0.536	0.385	0.04975	0.444819345352695	persistent	persistent	persistent	shell	33	1	126	1	172	1	172	1
TT_C0189	COG0605	P	Superoxide dismutase [Mn]	ko:K04564	METABOLISM	TTHA0557	TTH_RS02905	sodA	Highly Permissive	0.36	1.687	0.676	1.819	1.1355	0.726605119717718	persistent	persistent	persistent	persistent	33	1	125	1	173	1	342	1.02
TT_C0190	COG0114	C	Fumarate hydratase class II	ko:K01679	METABOLISM	TTHA0558	TTH_RS02910	fumC	Intermediate	0.143	-0.112	0.063	-0.096	-0.000500000000000004	0.124065842734144	persistent	persistent	persistent	persistent	32	1	125	1	171	1	340	1.02
TT_C0191	COG0183	I	Acetyl-CoA acetyltransferase	ko:K00626	METABOLISM	TTHA0559	TTH_RS02915	phaA	Intermediate	-0.552	-0.282	-0.518	-0.615	-0.49175	0.145493126985435	persistent	persistent	persistent	persistent	33	4.03	127	4.09	175	3.77	344	4.29
TT_C0192	COG1550	S	DUF503 domain-containing protein	ko:K09764	POORLY CHARACTERIZED	TTHA0560	TTH_RS02920	-	Less Permissive	-0.92	-0.92	-0.845	-0.718	-0.85075	0.0953008394506576	persistent	persistent	persistent	persistent	33	1	126	1.01	172	1.01	340	1
TT_C0193	COG4775	M	POTRA domain-containing protein	ko:K07277	CELLULAR PROCESSES AND SIGNALING	TTHA0561	TTH_RS02925	-	Highly Permissive	2.176	1.723	2.132	2.432	2.11575	0.29334891057124	persistent	persistent	persistent	shell	33	1	126	1.03	173	1.02	173	1.02
TT_C0194	COG0005	F	Purine nucleoside phosphorylase 1	ko:K03783	METABOLISM	TTHA0562	TTH_RS02930	punA	Intermediate	0.167	-0.451	0.665	1.084	0.36625	0.661315544955659	persistent	persistent	persistent	shell	33	1	127	1	175	1	179	1
TT_C0195	COG0325	S	Pyridoxal phosphate homeostasis protein	ko:K06997	POORLY CHARACTERIZED	TTHA0563	TTH_RS02935	ylmE	Highly Permissive	1.387	1.889	2.755	2.222	2.06325	0.574861360097662	persistent	persistent	persistent	persistent	33	1	127	1	172	1	339	1
TT_C0196	COG3599	D	DivIVA domain-containing protein	ko:K04074	CELLULAR PROCESSES AND SIGNALING	TTHA0564	TTH_RS02940	-	Intermediate	-0.018	-0.859	-0.715	-0.743	-0.58375	0.382283816903968	persistent	persistent	persistent	shell	33	1	127	1	175	1	175	1
TT_C0197	COG1434	S	YdcF family protein	-	POORLY CHARACTERIZED	TTHA0565	TTH_RS02945	-	Intermediate	-0.622	-0.92	-0.142	-0.753	-0.60925	0.334521922550177	persistent	persistent	persistent	shell	33	1	126	1.25	174	1	305	1
TT_C0198	COG2262	S	GTPase HflX	ko:K03665	POORLY CHARACTERIZED	TTHA0566	TTH_RS02950	hflX	Intermediate	-0.081	1.272	0.123	0.024	0.3345	0.630525970916345	persistent	persistent	persistent	persistent	33	1	124	1.02	171	1.01	335	1
TT_C0199	COG1254	C	Acylphosphatase	ko:K01512	METABOLISM	TTHA0567	TTH_RS02955	acyP	Intermediate	-0.127	-0.92	-0.073	-0.616	-0.434	0.40574622610691	persistent	persistent	persistent	persistent	33	1	126	1	172	1	337	1
TT_C0200	COG2911	S	translocation/assembly module TamB domain-containing protein	-	POORLY CHARACTERIZED	TTHA0568	TTH_RS02960	-	Intermediate	-0.57	-0.629	-0.441	-0.533	-0.54325	0.078800909470217	persistent	persistent	shell	shell	33	1.12	118	1.16	117	1.16	117	1.16
TT_C0201	COG1063	E	L-threonine 3-dehydrogenase	ko:K00008,ko:K00060	METABOLISM	TTHA0569	TTH_RS02965	tdh	Intermediate	-0.134	-0.92	-0.676	-0.272	-0.5005	0.36208424434101	persistent	persistent	shell	shell	33	1	127	1.02	135	1.02	288	1.01
TT_C0202	COG2133	G	Uncharacterized protein slr1608	ko:K00117,ko:K21430	METABOLISM	TTHA0570	TTH_RS02970	wbbL2	Intermediate	-0.478	-0.893	-0.447	-0.594	-0.603	0.203422384871151	persistent	persistent	shell	shell	33	1	124	1.02	124	1.02	124	1.02
TT_C0203	COG0071	O	Hsp20/alpha crystallin family protein	ko:K13993	CELLULAR PROCESSES AND SIGNALING	TTHA0571	TTH_RS02975	-	Intermediate	-0.076	1.985	-0.477	-0.411	0.25525	1.16645342098745	persistent	persistent	persistent	shell	33	1	127	1	174	1.02	174	1.01
TT_C0204	COG0324	J	tRNA dimethylallyltransferase	ko:K00791	INFORMATION STORAGE AND PROCESSING	TTHA0572	TTH_RS02980	miaA	Highly Permissive	1.919	1.798	3.237	3.092	2.5115	0.757950965872243	persistent	persistent	persistent	persistent	33	1	126	1	173	1	335	1
TT_C0205	COG0154	J	Glutamyl-tRNA(Gln) amidotransferase subunit A	ko:K02433	INFORMATION STORAGE AND PROCESSING	TTHA0573	TTH_RS02985	gatA	Intermediate	-0.632	0.163	-0.367	-0.113	-0.23725	0.340734867602363	persistent	persistent	persistent	persistent	32	1	126	1	174	1	344	1.86
TT_C0206	COG2176	L	DNA polymerase III PolC-type	ko:K02342	INFORMATION STORAGE AND PROCESSING	TTHA0574	TTH_RS02990	polC	Intermediate	-0.545	-0.846	-0.092	-0.765	-0.562	0.338158739844667	persistent	persistent	persistent	shell	33	1.03	127	2.03	174	1.01	174	1.01
TT_C0207	28NTD	-	hypothetical protein	-	INFORMATION STORAGE AND PROCESSING	TTHA0575	TTH_RS02995	-	Intermediate	-0.475	-0.146	-0.334	-0.593	-0.387	0.192414483169364	persistent	persistent	persistent	shell	33	1	127	1	173	1	173	1
TT_C0208	COG2327	S	polysaccharide pyruvyl transferase CsaB	-	POORLY CHARACTERIZED	TTHA0576	TTH_RS03000	csaB	Intermediate	-0.025	0.703	0.764	0.525	0.49175	0.359111287300562	persistent	persistent	persistent	persistent	33	1	127	1.01	174	1.01	337	1
TT_C0209	2DBE5	-	DUF5693 family protein	-	INFORMATION STORAGE AND PROCESSING	TTHA0577	TTH_RS03005	-	Intermediate	-0.632	-0.592	0.133	-0.179	-0.3175	0.36349828060116	persistent	persistent	persistent	persistent	33	1	126	1	174	1	340	1.02
TT_C0210	COG0572	F	Uridine kinase	ko:K00876	METABOLISM	TTHA0578	TTH_RS03010	udk	Intermediate	-0.234	0.195	-0.439	0.012	-0.1165	0.277703078845014	persistent	persistent	persistent	persistent	33	1	119	1	164	1	326	1
TT_C0211	COG3842	P	Uncharacterized ABC transporter ATP-binding protein YurJ	ko:K10112	METABOLISM	TTHA0579	TTH_RS03015	yurJ	Less Permissive	-0.534	-0.895	-0.665	-0.754	-0.712	0.151817873343907	persistent	persistent	persistent	persistent	33	19.06	127	1.05	175	30.99	344	15.98
TT_C0212	COG1305	E	uncharacterized gene	-	METABOLISM	TTHA0580	TTH_RS11765	-	Intermediate	0.124	-0.384	0.072	-0.216	-0.101	0.240740524216427	persistent	persistent	shell	shell	33	1	120	1.01	120	1.01	120	1.01
TT_C0213	COG0075	E	Protein of unknown function (DUF456)	-	METABOLISM	-	-	-	Intermediate	-0.178	0.288	-0.402	-0.551	-0.21075	0.366137838343248	persistent	persistent	persistent	persistent	33	1	125	1.02	173	1.01	334	1.01
TT_C0214	COG4475	S	UPF0340 protein TTHA0583	-	POORLY CHARACTERIZED	TTHA0583	TTH_RS03030	metK1	Intermediate	-0.776	-0.502	-0.412	-0.519	-0.55225	0.156380678687192	persistent	persistent	shell	shell	33	1	124	1	132	1	133	1
TT_C0215	-	-	hypothetical protein	-	INFORMATION STORAGE AND PROCESSING	TTHA0584	TTH_RS03035	-	Highly Permissive	0.16	0.767	1.832	1.144	0.97575	0.700118263819287	shell	shell	shell	shell	26	1	29	1	29	1	29	1
TT_C0216	COG4177	E	High-affinity branched-chain amino acid transport system permease protein BraE	ko:K01998	METABOLISM	TTHA0585	TTH_RS03040	braE	Highly Permissive	2.841	1.314	1.656	1.387	1.7995	0.709737275335036	persistent	persistent	persistent	shell	32	1.97	125	1.84	171	1.85	200	1.65
TT_C0217	COG1022	I	Long-chain-fatty-acid--CoA ligase FadD15	ko:K01897	METABOLISM	TTHA0586	TTH_RS03045	fadD15	Intermediate	0.4	0.587	-0.217	-0.021	0.18725	0.370517093622773	persistent	persistent	persistent	shell	33	2.03	127	1.89	173	1.91	209	1.77
TT_C0218	COG0411	E	High-affinity branched-chain amino acid transport ATP-binding protein BraF	ko:K01995	METABOLISM	TTHA0587	TTH_RS03050	braF	Intermediate	-0.201	-0.409	-0.479	-0.732	-0.45525	0.21904090181212	persistent	persistent	persistent	persistent	33	4.85	127	5.72	175	4.97	338	4.41
TT_C0219	COG0410	E	High-affinity branched-chain amino acid transport ATP-binding protein BraG	ko:K01996	METABOLISM	TTHA0588	TTH_RS03055	braG	Intermediate	0.03	0.387	-0.382	0.036	0.01775	0.314445941299932	persistent	persistent	persistent	persistent	33	5.18	127	31.13	175	30.99	344	15.98
TT_C0220	COG0559	E	branched-chain amino acid ABC transporter permease	ko:K01997	METABOLISM	TTHA0589	TTH_RS03060	-	Intermediate	-0.555	0.416	-0.442	-0.605	-0.2965	0.479868384733425	persistent	persistent	persistent	shell	33	1.97	127	1.84	173	1.87	209	1.72
TT_C0221	COG0683	E	Leucine-specific-binding protein	ko:K01999	METABOLISM	TTHA0590	TTH_RS03065	livK	Highly Permissive	4.33	3.048	4.024	3.119	3.63025	0.6442258273825	persistent	persistent	persistent	shell	32	1.09	124	1.04	169	1.03	169	1.03
TT_C0222	COG1087	M	UDP-glucose 4-epimerase	ko:K01784	CELLULAR PROCESSES AND SIGNALING	TTHA0591	TTH_RS03070	galE1	Less Permissive	-0.319	-0.92	-0.733	-0.718	-0.6725	0.252948611381838	persistent	persistent	shell	shell	33	1	127	1	132	1.06	149	1.01
TT_C0223	-	-	hypothetical protein	-	INFORMATION STORAGE AND PROCESSING	TTHA0592	TTH_RS03075	-	Intermediate	-0.381	-0.88	-0.277	-0.763	-0.57525	0.291438243887105	cloud	cloud	cloud	cloud	5	1	5	1	5	1	5	1
TT_C0224	COG0526	CO	thioredoxin family protein	-	METABOLISM	TTHA0593	TTH_RS03080	-	Less Permissive	-0.844	-0.92	-0.69	-0.799	-0.81325	0.0961504896850072	persistent	persistent	persistent	shell	33	1	125	1.02	169	1	171	1
TT_C0225	COG4663	Q	Monocarboxylate 2-oxoacid-binding periplasmic protein all3028	-	METABOLISM	TTHA0594	TTH_RS03085	tlyA	Less Permissive	-0.678	-0.92	-0.595	-0.702	-0.72375	0.138632307441904	persistent	persistent	persistent	shell	33	2	127	2.05	175	1.79	203	1.7
TT_C0226	COG0153	G	Galactokinase	ko:K00849	METABOLISM	TTHA0595	TTH_RS03090	galK	Intermediate	0.04	0.166	-0.625	-0.14	-0.13975	0.347016209996017	persistent	persistent	persistent	shell	33	1	127	1.01	167	1.01	283	1.01
TT_C0227	COG0803	P	Manganese-binding lipoprotein MntA	ko:K02077,ko:K09815,ko:K09818	METABOLISM	TTHA0596	TTH_RS03095	mntA	Highly Permissive	0.731	2.339	1.128	0.867	1.26625	0.733893441402315	persistent	persistent	persistent	persistent	33	1.09	127	1.2	166	1.27	315	1.15
TT_C0228	COG3044	S	ABC-ATPase domain-containing protein	-	POORLY CHARACTERIZED	TTHA0597	TTH_RS03100	-	Intermediate	0.105	-0.226	0.155	0.094	0.032	0.174036394661193	persistent	persistent	shell	shell	32	1	124	1.01	132	1	132	1
TT_C0229	COG0038	P	chloride channel protein	ko:K03281	METABOLISM	TTHA0598	TTH_RS03105	-	Highly Permissive	2.605	0.623	1.678	1.977	1.72075	0.827535447377734	persistent	shell	shell	shell	31	1	35	1.03	35	1.03	35	1.03
TT_C0230	COG1232	H	Coproporphyrinogen III oxidase	ko:K00231	METABOLISM	TTHA0599	TTH_RS03110	cgoX	Highly Permissive	2.57	1.988	2.959	2.551	2.517	0.399654017036403	persistent	persistent	persistent	shell	32	1	125	1	172	1.03	172	1.05
TT_C0231	COG0276	H	Ferrochelatase	ko:K01772	METABOLISM	TTHA0600	TTH_RS03115	hemH	Intermediate	-0.266	-0.649	-0.254	-0.161	-0.3325	0.216155036952647	persistent	persistent	persistent	shell	33	1	127	1	174	1	246	1
TT_C0232	COG0407	H	Uroporphyrinogen decarboxylase	ko:K01599	METABOLISM	TTHA0601	TTH_RS03120	hemE	Intermediate	-0.333	-0.131	0.323	0.699	0.1395	0.463011518935184	persistent	persistent	persistent	shell	33	1	127	1	173	1	248	1
TT_C0233	COG0760	O	Foldase protein PrsA	ko:K03769	CELLULAR PROCESSES AND SIGNALING	TTHA0602	TTH_RS03125	prsA	Intermediate	0.037	-0.022	-0.189	0.02	-0.0385	0.103352148824621	persistent	persistent	persistent	shell	33	1	125	1	161	1	162	1
TT_C0234	COG0388	S	Has a glutathione-disulfide oxidoreductase activity in the presence of NADPH and glutathione reductase. Reduces low molecular weight disulfides and proteins	-	POORLY CHARACTERIZED	-	-	-	Intermediate	-0.462	-0.022	-0.361	-0.682	-0.38175	0.274736692125388	persistent	persistent	persistent	shell	33	1	125	1	172	1.01	174	1.01
TT_C0235	COG1028	IQ	Transfers the N-acyl diglyceride group on what will become the N-terminal cysteine of membrane lipoproteins	ko:K00046	METABOLISM	-	-	-	Highly Permissive	1.532	1.709	2.302	3.083	2.1565	0.699959284530179	persistent	persistent	persistent	persistent	33	2.03	122	1.12	169	1.26	316	1.67
TT_C0236	COG0318	IQ	Catalyzes the last two sequential reactions in the de novo biosynthetic pathway for UDP-N-acetylglucosamine (UDP- GlcNAc). The C-terminal domain catalyzes the transfer of acetyl group from acetyl coenzyme A to glucosamine-1-phosphate (GlcN-1-P) to produce N-acetylglucosamine-1-phosphate (GlcNAc-1-P), which is converted into UDP-GlcNAc by the transfer of uridine 5- monophosphate (from uridine 5-tr…	ko:K00666	METABOLISM	-	-	-	Intermediate	-0.466	-0.819	-0.423	-0.484	-0.548	0.182470088873035	persistent	shell	persistent	persistent	31	1.35	119	1.18	167	1.14	333	1.12
TT_C0237	COG2030	I	Part of the twin-arginine translocation (Tat) system that transports large folded proteins containing a characteristic twin-arginine motif in their signal peptide across membranes. TatA could form the protein-conducting channel of the Tat system	-	METABOLISM	-	-	-	Intermediate	-0.735	-0.034	-0.566	-0.4	-0.43375	0.299544515333976	persistent	persistent	shell	shell	32	1.31	125	1.25	126	1.25	135	1.24
TT_C0238	COG1960	I	Part of the twin-arginine translocation (Tat) system that transports large folded proteins containing a characteristic twin-arginine motif in their signal peptide across membranes	ko:K00248	METABOLISM	-	-	-	Intermediate	-0.568	-0.145	-0.63	-0.607	-0.4875	0.229762921290621	persistent	persistent	persistent	persistent	33	5.09	127	6.57	175	5.82	341	1.61
TT_C0239	COG1309	K	chorismate mutase domain of gram positive AroA protein	-	INFORMATION STORAGE AND PROCESSING	-	-	-	Intermediate	0.147	-0.872	-0.767	-0.67	-0.5405	0.465696968711056	persistent	persistent	shell	shell	33	1.09	124	1.1	125	1.1	126	1.1
TT_C0240	COG0382	H	menaquinone biosynthesis prenyltransferase MqnP	ko:K03179	METABOLISM	TTHA0605	TTH_RS03145	mqnP	Intermediate	0.301	-0.392	1.055	1.045	0.50225	0.692891225229473	persistent	persistent	persistent	persistent	33	1	125	1	173	1	339	1
TT_C0241	COG0853	H	Aspartate 1-decarboxylase	ko:K01579	METABOLISM	TTHA0606	TTH_RS03150	panD	Less Permissive	-0.288	-0.92	-0.76	-0.727	-0.67375	0.270626895682352	persistent	persistent	shell	shell	33	1	126	1	135	1	264	1
TT_C0242	COG0502	H	Biotin synthase	ko:K01012	METABOLISM	TTHA0607	TTH_RS03155	bioB	Highly Permissive	1.472	2.223	2.873	3.381	2.48725	0.826267259022971	shell	shell	shell	shell	18	1	21	1	22	1	57	1
TT_C0243	COG1293	K	Rqc2 homolog RqcH	-	INFORMATION STORAGE AND PROCESSING	TTHA0608	TTH_RS03160	rqcH	Highly Permissive	1.937	1.555	1.727	2.054	1.81825	0.221590275057368	persistent	persistent	persistent	persistent	32	1	125	1.01	172	1.01	339	1.01
TT_C0244	COG2519	J	tRNA (adenine(58)-N(1))-methyltransferase TrmI	ko:K07442	INFORMATION STORAGE AND PROCESSING	TTHA0609	TTH_RS03165	trmI	Highly Permissive	1.058	2.298	1.831	2.039	1.8065	0.534316073749112	persistent	persistent	persistent	shell	33	1	125	1	172	1.01	172	1.01
TT_C0245	COG1651	O	thioredoxin domain-containing protein	-	CELLULAR PROCESSES AND SIGNALING	TTHA0610	TTH_RS03170	-	Intermediate	-0.551	0.213	-0.598	-0.656	-0.398	0.409590852762445	persistent	shell	shell	shell	33	1	67	1	82	1	83	1
TT_C0246	COG3870	S	Cyclic di-AMP receptor A	-	POORLY CHARACTERIZED	TTHA0611	TTH_RS03175	darA	Highly Permissive	1.52	1.577	0.675	0.127	0.97475	0.699650567545447	persistent	persistent	shell	shell	33	1	127	1	144	1	310	1.04
TT_C0247	COG0458	F	Carbamoyl-phosphate synthase large chain	ko:K01955	METABOLISM	TTHA0612	TTH_RS03180	carB	Highly Permissive	1.686	0.922	0.806	1.177	1.14775	0.39086432002252	persistent	persistent	persistent	persistent	33	1	126	1.04	171	1.04	335	1.02
TT_C0248	COG0607	P	rhodanese-like domain-containing protein	-	METABOLISM	TTHA0613	TTH_RS03185	-	Less Permissive	-0.771	-0.92	-0.504	-0.799	-0.7485	0.175355828721679	persistent	persistent	persistent	shell	33	3.18	127	2	174	1	178	1
TT_C0249	COG0544	D	Trigger factor	ko:K03545	CELLULAR PROCESSES AND SIGNALING	TTHA0614	TTH_RS03200	tig	Intermediate	0.021	-0.374	-0.443	-0.527	-0.33075	0.242701977742251	persistent	persistent	persistent	persistent	33	1	127	1	175	1	340	1
TT_C0250	COG0740	OU	ATP-dependent Clp protease proteolytic subunit	ko:K01358	CELLULAR PROCESSES AND SIGNALING	TTHA0615	TTH_RS03205	clpP	Intermediate	0.106	-0.365	0.019	0.009	-0.05775	0.209414063520099	persistent	persistent	persistent	persistent	33	1	127	1	175	1.01	343	1.01
TT_C0251	COG1219	O	ATP-dependent Clp protease ATP-binding subunit ClpX	ko:K03544	CELLULAR PROCESSES AND SIGNALING	TTHA0616	TTH_RS03210	clpX	Intermediate	-0.251	-0.92	-0.312	-0.675	-0.5395	0.315240120120097	persistent	persistent	persistent	persistent	33	1	127	1	175	1.01	344	1.01
TT_C0252	COG1488	H	Nicotinate phosphoribosyltransferase	ko:K00763	METABOLISM	TTHA0617	TTH_RS03215	pncB	Highly Permissive	0.465	0.696	0.886	0.893	0.735	0.201813445207862	persistent	persistent	shell	shell	33	1	127	1.01	137	1.01	284	1
TT_C0253	COG0646	E	Methionine synthase	ko:K00548	METABOLISM	TTHA0618	TTH_RS03220	metH	Intermediate	-0.185	-0.151	-0.137	-0.085	-0.1395	0.0415491676611377	persistent	persistent	persistent	shell	32	1	126	1.02	172	1.02	163	1.01
TT_C0254	COG4636	S	Uma2 family endonuclease	-	POORLY CHARACTERIZED	TTHA0619	TTH_RS03225	-	Less Permissive	-0.537	-0.92	-0.845	-0.718	-0.755	0.167548997808601	persistent	persistent	shell	shell	33	8.52	127	6.43	128	1.7	127	2.09
TT_C0255	COG0147	EH	Anthranilate synthase component 1	ko:K13503	METABOLISM	TTHA0620	TTH_RS03230	trpE	Intermediate	-0.562	0.007	-0.577	-0.447	-0.39475	0.274056411467907	persistent	persistent	shell	shell	33	1.97	125	1.22	137	1.2	267	1.16
TT_C0256	COG0115	EH	aminotransferase class IV	ko:K02619	METABOLISM	TTHA0621	TTH_RS03235	-	Intermediate	0.197	-0.641	-0.171	-0.15	-0.19125	0.344056560272678	persistent	shell	shell	shell	32	1.03	103	1	113	1	113	1
TT_C0257	COG0782	K	Transcription elongation factor GreA	ko:K03624	INFORMATION STORAGE AND PROCESSING	TTHA0622	TTH_RS03240	greA	Less Permissive	-0.426	-0.92	-0.749	-0.692	-0.69675	0.204856657202054	persistent	persistent	persistent	persistent	33	1.97	127	2	175	1.93	333	1
TT_C0258	COG1381	L	recombination protein O	ko:K03584	INFORMATION STORAGE AND PROCESSING	TTHA0623	TTH_RS03245	recO	Intermediate	-0.64	-0.888	-0.361	-0.658	-0.63675	0.215736529127545	persistent	persistent	persistent	shell	32	1	126	1	173	1	173	1
TT_C0259	COG1692	S	Phosphatase/phosphodiesterase DR_1281	ko:K09769	POORLY CHARACTERIZED	TTHA0625	TTH_RS03255	ppdD	Intermediate	-0.022	1.424	0.069	-0.031	0.36	0.710770004994583	persistent	persistent	persistent	persistent	33	1.48	127	1.24	174	1	342	1.1
TT_C0260	COG2352	C	Phosphoenolpyruvate carboxylase	ko:K01595	METABOLISM	TTHA0626	TTH_RS03260	ppc	Intermediate	-0.207	0.013	-0.267	-0.516	-0.24425	0.217509195207927	persistent	persistent	persistent	persistent	32	1	124	1	171	1.01	338	1.01
TT_C0261	COG1970	M	Large-conductance mechanosensitive channel	ko:K03282	CELLULAR PROCESSES AND SIGNALING	TTHA0627	TTH_RS03265	mscL	Intermediate	-0.409	-0.92	-0.382	-0.799	-0.6275	0.272629785606782	shell	shell	persistent	persistent	23	1	110	1.03	152	1.02	317	1.02
TT_C0262	COG1826	U	Sec-independent protein translocase protein TatA	ko:K03116	CELLULAR PROCESSES AND SIGNALING	TTHA0628	TTH_RS03285	tatA	Less Permissive	-0.92	-0.92	-0.845	-0.799	-0.871	0.0596154342431555	persistent	persistent	persistent	persistent	33	2	127	1.76	175	1.93	344	2.32
TT_C0263	COG0457	S	tetratricopeptide repeat protein	-	POORLY CHARACTERIZED	TTHA0629	TTH_RS03290	-	Intermediate	-0.651	-0.188	-0.655	-0.595	-0.52225	0.224510393226386	persistent	persistent	persistent	shell	33	1	126	1	172	1	172	1
TT_C0264	COG1220	O	ATP-dependent protease ATPase subunit HslU	ko:K03667	CELLULAR PROCESSES AND SIGNALING	TTHA0630	TTH_RS03295	hslU	Highly Permissive	1.185	0.95	2.552	1.02	1.42675	0.756607945592255	persistent	persistent	persistent	shell	33	1	127	1.01	174	1.01	177	1.01
TT_C0265	COG5405	O	ATP-dependent protease subunit HslV	ko:K01419	CELLULAR PROCESSES AND SIGNALING	TTHA0631	TTH_RS03300	hslV	Intermediate	-0.443	-0.92	0.133	-0.586	-0.454	0.439420072368116	persistent	persistent	persistent	shell	33	1	127	1.01	174	1.01	177	1.01
TT_C0266	COG1708	S	nucleotidyltransferase domain-containing protein	-	POORLY CHARACTERIZED	TTHA0632	TTH_RS03305	-	Highly Permissive	1.784	-0.457	0.921	1.703	0.98775	1.0388061657499	persistent	persistent	shell	shell	33	3.73	125	3.46	82	1.54	82	1.37
TT_C0267	COG2250	S	nucleotidyltransferase domain-containing protein	-	POORLY CHARACTERIZED	TTHA0633	TTH_RS03310	-	Intermediate	-0.175	-0.92	-0.423	-0.55	-0.517	0.31053609559384	persistent	persistent	shell	shell	33	2.76	124	3.51	145	3.34	140	2.75
TT_C0268	COG1239	H	HEPN domain-containing protein	ko:K03405	METABOLISM	TTHA0634	TTH_RS03315	-	Highly Permissive	0.499	1.022	1.127	0.514	0.7905	0.330781398106564	persistent	persistent	persistent	persistent	33	1	126	1	174	1	341	1
TT_C0269	COG1669	S	sigma 54-interacting transcriptional regulator	ko:K07076	POORLY CHARACTERIZED	TTHA0635	TTH_RS03320	-	Less Permissive	-0.92	-0.92	-0.747	-0.421	-0.752	0.235254472150195	persistent	shell	shell	shell	33	4.27	112	1.08	127	1.43	181	4.75
TT_C0270	COG2445	S	nucleotidyltransferase domain-containing protein	-	POORLY CHARACTERIZED	TTHA0636	TTH_RS03325	-	Intermediate	-0.257	0.045	-0.845	-0.799	-0.464	0.431785440545031	persistent	shell	shell	shell	32	1.66	108	1.31	110	1.33	110	1.33
TT_C0271	COG4867	S	HI0074 family nucleotidyltransferase substrate-binding subunit	ko:K07114	POORLY CHARACTERIZED	TTHA0637	TTH_RS03330	-	Intermediate	-0.095	-0.897	-0.601	-0.697	-0.5725	0.341379065946737	persistent	persistent	persistent	persistent	33	1	126	1	169	1	337	1
TT_C0272	2EST7	-	VWA domain-containing protein	-	INFORMATION STORAGE AND PROCESSING	TTHA0638	TTH_RS03335	-	Intermediate	-0.563	1.006	-0.778	0	-0.08375	0.797126662875271	persistent	persistent	persistent	shell	33	1	124	1	168	1	167	1
TT_C0273	COG5421	L	4Fe-4S dicluster domain	-	INFORMATION STORAGE AND PROCESSING	-	-	-	Less Permissive	-0.867	-0.92	-0.762	-0.663	-0.803	0.114113978109608	shell	shell	shell	shell	20	2.95	85	3.91	90	3.21	90	3.21
TT_C0274	COG3765	M	HEPN domain-containing protein	-	CELLULAR PROCESSES AND SIGNALING	TTHA0640	TTH_RS03345	-	Intermediate	-0.469	-0.752	-0.563	-0.669	-0.61325	0.123413600006914	cloud	shell	shell	shell	7	1	33	1	33	1	33	1
TT_C0275	COG2148	M	Wzz/FepE/Etk N-terminal domain-containing protein	ko:K21303	CELLULAR PROCESSES AND SIGNALING	TTHA0641	TTH_RS03350	-	Intermediate	0.031	1.452	-0.438	-0.331	0.1785	0.872395361442658	persistent	shell	shell	shell	30	1	83	1.02	73	1	113	1.06
TT_C0276	COG0438	M	UDP-N-acetylgalactosamine-undecaprenyl-phosphate N-acetylgalactosaminephosphotransferase	-	CELLULAR PROCESSES AND SIGNALING	TTHA0642	TTH_RS03355	wecA	Intermediate	0.21	-0.493	-0.635	-0.165	-0.27075	0.376110245362536	shell	shell	shell	shell	19	1	61	1	70	1	83	1
TT_C0277	COG3307	M	2-deoxystreptamine glucosyltransferase	-	CELLULAR PROCESSES AND SIGNALING	TTHA0643	TTH_RS03360	kanF	Intermediate	-0.495	-0.619	-0.674	-0.753	-0.63525	0.108475419642731	cloud	shell	shell	shell	5	1	25	1	25	1	25	1
TT_C0278	COG3415	L	4fe-4S ferredoxin, iron-sulfur binding domain protein	-	INFORMATION STORAGE AND PROCESSING	-	-	-	Less Permissive	-0.776	-0.92	-0.603	-0.756	-0.76375	0.129698046759901
TT_C0279	COG1215	M	D-inositol 3-phosphate glycosyltransferase	-	CELLULAR PROCESSES AND SIGNALING	TTHA0645	TTH_RS03370	mshA	Intermediate	-0.484	-0.858	-0.333	-0.61	-0.57125	0.222188171002269	cloud	shell	shell	shell	7	1	14	1	15	1	28	1
TT_C0280	COG0438	M	FAD binding domain	-	CELLULAR PROCESSES AND SIGNALING	-	-	-	Intermediate	-0.33	-0.92	-0.442	-0.362	-0.5135	0.275063023081378	cloud	shell	shell	shell	5	1	9	1	9	1	11	1
TT_C0281	2DYJ1	-	glycosyltransferase family 4 protein	-	INFORMATION STORAGE AND PROCESSING	TTHA0647	TTH_RS03375	-	Less Permissive	-0.767	-0.92	-0.637	-0.709	-0.75825	0.120231374163873	cloud	shell	shell	cloud	5	1	6	1	6	1	6	1
TT_C0282	COG0367	E	Alpha-monoglucosyldiacylglycerol synthase	ko:K01953	METABOLISM	TTHA0648	TTH_RS03380	mgs	Intermediate	-0.335	1.008	-0.668	-0.698	-0.17325	0.80449875699096	cloud	shell	cloud	cloud	5	1	5	1	5	1	5	1
TT_C0283	COG2244	S	Putative O-antigen transporter	-	POORLY CHARACTERIZED	TTHA0649	TTH_RS03385	rfbX	Less Permissive	-0.752	-0.92	-0.727	-0.7	-0.77475	0.0991341683443874	cloud	shell	shell	shell	5	1	11	1	11	1	11	1
TT_C0284	COG0399	E	PFAM Glyoxalase bleomycin resistance protein dioxygenase	-	METABOLISM	-	-	-	Less Permissive	-0.662	-0.92	-0.675	-0.754	-0.75275	0.118679891585166	cloud	shell	shell	shell	5	1	18	1	63	1.48	91	1.35
TT_C0285	COG0381	M	PFAM VanZ like	ko:K01791,ko:K13019	CELLULAR PROCESSES AND SIGNALING	-	-	-	Intermediate	-0.34	-0.682	-0.482	-0.52	-0.506	0.140598719766575	cloud	shell	shell	shell	5	1	15	1	18	1	28	1
TT_C0286	COG0110	S	Short-chain Dehydrogenase reductase	-	POORLY CHARACTERIZED	-	-	-	Highly Permissive	2.584	3.121	1.971	2.28	2.489	0.490052378152921	cloud	shell	shell	shell	5	1	16	1	38	1	59	1
TT_C0287	COG0673	S	Oxidoreductase family, C-terminal alpha/beta domain	ko:K13016	POORLY CHARACTERIZED	-	-	-	Intermediate	-0.656	-0.92	-0.375	-0.521	-0.618	0.23173691980347	cloud	shell	shell	shell	5	1	19	1	42	1	63	1
TT_C0288	COG0677	M	involved in the assembly of lipopolysaccharide (LPS) at the surface of the outer membrane	ko:K02474,ko:K13015	CELLULAR PROCESSES AND SIGNALING	-	-	-	Intermediate	0.092	0.858	-0.242	0.866	0.3935	0.557906503517092	cloud	shell	shell	shell	5	1	21	1	44	1.02	76	1
TT_C0289	COG3335	L	Permease YjgP YjgQ family	ko:K07494	INFORMATION STORAGE AND PROCESSING	-	-	-	Less Permissive	-0.92	-0.875	-0.615	-0.799	-0.80225	0.134450424568562	persistent	shell	shell	shell	31	4.19	91	5.92	98	5.6	104	5.4
TT_C0290	COG3415	L	Permease YjgP YjgQ family	-	INFORMATION STORAGE AND PROCESSING	-	-	-	Intermediate	2.225	0.713	-0.426	-0.656	0.464	1.3177786865277	persistent	shell	shell	shell	31	4.06	91	5.92	98	5.6	104	5.4
TT_C0291	COG1109	G	Phosphoglucosamine mutase	-	METABOLISM	TTHA0650	TTH_RS03390	glmM	Intermediate	-0.007	0.825	1.205	-0.171	0.463	0.659409837152384	persistent	shell	shell	shell	33	1	68	1.04	115	1.07	242	1.08
TT_C0292	-	-	hypothetical protein	-	INFORMATION STORAGE AND PROCESSING	TTHA0651	TTH_RS03395	-	Less Permissive	-0.48	-0.92	-0.681	-0.616	-0.67425	0.183997056135871	persistent	shell	shell	shell	33	1.97	112	2.61	113	2.59	113	2.59
TT_C0293	2F8UG	-	hypothetical protein	-	INFORMATION STORAGE AND PROCESSING	TTHA0652	TTH_RS03400	-	Highly Permissive	1.857	0.413	1.58	0.293	1.03575	0.79794627012099	persistent	persistent	shell	shell	33	1	126	1.21	140	1.19	140	1.19
TT_C0294	28SZY	-	hypothetical protein	-	INFORMATION STORAGE AND PROCESSING	TTHA0653	TTH_RS03405	-	Intermediate	-0.583	-0.828	-0.674	-0.559	-0.661	0.121855105213802	persistent	persistent	shell	shell	33	1	127	1	127	1	127	1
TT_C0295	COG0489	D	Iron-sulfur cluster carrier protein	ko:K03593	CELLULAR PROCESSES AND SIGNALING	TTHA0654	TTH_RS03410	mrp	Intermediate	-0.542	-0.267	-0.048	-0.659	-0.379	0.27512057962525	persistent	persistent	persistent	persistent	33	1	127	1	174	1.01	342	1.01
TT_C0296	COG2345	K	helix-turn-helix domain-containing protein	-	INFORMATION STORAGE AND PROCESSING	TTHA0655	TTH_RS03415	-	Intermediate	-0.848	-0.438	-0.251	-0.676	-0.55325	0.262413636586719	persistent	persistent	persistent	shell	33	1	126	1	173	1	173	1
TT_C0297	COG2264	J	Ribosomal protein L11 methyltransferase	ko:K02687	INFORMATION STORAGE AND PROCESSING	TTHA0656	TTH_RS03420	prmA	Intermediate	-0.375	-0.92	-0.603	-0.701	-0.64975	0.226078710482286	persistent	persistent	persistent	persistent	33	1	127	1.01	173	1.01	339	1
TT_C0298	COG1385	J	Ribosomal RNA small subunit methyltransferase E	ko:K09761	INFORMATION STORAGE AND PROCESSING	TTHA0657	TTH_RS03425	rsmE	Intermediate	0.389	0.73	-0.015	0.609	0.42825	0.327482696743915	persistent	persistent	persistent	persistent	33	1	127	1.01	173	1.01	336	1.01
TT_C0299	-	-	hypothetical protein	-	INFORMATION STORAGE AND PROCESSING	TTHA0658	TTH_RS03430	-	Intermediate	-0.82	-0.623	0.224	0.288	-0.23275	0.570660071028863	persistent	persistent	persistent	shell	33	1	127	1.01	172	1.01	172	1.01
TT_C0300	COG0679	S	AEC family transporter	ko:K07088	POORLY CHARACTERIZED	TTHA0659	TTH_RS03435	-	Highly Permissive	1.406	2.199	2.797	3.264	2.4165	0.80238249399315	persistent	persistent	persistent	shell	33	1	127	1.02	171	1.02	272	1.02
TT_C0301	COG0300	S	Putative oxidoreductase SadH	-	POORLY CHARACTERIZED	TTHA0660	TTH_RS03445	sadH	Intermediate	-0.298	-0.92	-0.521	-0.671	-0.6025	0.261317814165051	shell	shell	shell	shell	18	1.06	93	1.01	117	1.01	102	1.04
TT_C0302	COG0477	EGP	MFS transporter	-	METABOLISM	TTHA0661	TTH_RS03450	-	Intermediate	-0.554	-0.368	-0.542	-0.655	-0.52975	0.119148017188705	persistent	shell	shell	shell	32	1.03	116	1.03	116	1.03	116	1.03
TT_C0303	COG0526	CO	Malate dehydrogenase	-	METABOLISM	TTHA0662	TTH_RS03455	mdh	Intermediate	-0.582	-0.92	-0.277	-0.746	-0.63125	0.273534123404497	persistent	shell	shell	shell	33	1.03	53	1.04	53	1.04	53	1.04
TT_C0304	COG0574	G	Pyruvate, phosphate dikinase	ko:K01006	METABOLISM	TTHA0663	TTH_RS03460	ppdK	Intermediate	-0.258	0.155	-0.3	-0.109	-0.128	0.205697188442947	persistent	shell	shell	shell	27	1	106	1.19	115	1.18	121	1.17
TT_C0305	COG0604	C	6-deoxyerythronolide-B synthase EryA2, modules 3 and 4	ko:K00344	METABOLISM	TTHA0664	TTH_RS03465	eryA	Intermediate	-0.489	0.815	0.146	0.729	0.30025	0.604290975717273	persistent	persistent	persistent	persistent	33	1	126	1.02	166	1.96	315	1.01
TT_C0306	COG2141	C	LLM class flavin-dependent oxidoreductase	-	METABOLISM	TTHA0665	TTH_RS03470	cyp127A1	Intermediate	-0.374	-0.841	-0.549	-0.506	-0.5675	0.196950924513359	persistent	shell	shell	shell	33	1	73	1.03	89	1.04	177	1.09
TT_C0307	COG2046	P	Sulfate adenylyltransferase	ko:K00958	METABOLISM	TTHA0666	TTH_RS03475	sat	Intermediate	-0.145	-0.92	-0.588	-0.614	-0.56675	0.319031215818557	persistent	persistent	shell	shell	33	1.12	123	1.19	149	1.16	310	1.07
TT_C0308	COG0007	H	uroporphyrinogen-III C-methyltransferase	ko:K02303,ko:K13542	METABOLISM	TTHA0667	TTH_RS03480	cobA	Intermediate	-0.261	1.382	-0.501	0.331	0.23775	0.839147732325284	persistent	persistent	shell	shell	33	2	123	1.91	151	1.81	153	1.78
TT_C0309	COG0730	S	sulfite exporter TauE/SafE family protein	ko:K07090	POORLY CHARACTERIZED	TTHA0668	TTH_RS03485	yjnA	Intermediate	-0.234	-0.641	-0.65	-0.634	-0.53975	0.203938511975219	persistent	persistent	shell	shell	32	1	120	1.15	142	1.13	142	1.13
TT_C0310	COG0175	EH	Phosphoadenosine phosphosulfate reductase	ko:K00390	METABOLISM	TTHA0669	TTH_RS03490	cysH	Intermediate	-0.262	0.832	-0.386	0.242	0.1065	0.554694810984683	persistent	persistent	shell	shell	33	1	122	1.16	148	1.13	308	1.06
TT_C0311	COG1648	H	Siroheme synthase 1	ko:K02304	METABOLISM	TTHA0670	TTH_RS03495	cysG1	Intermediate	-0.544	-0.032	-0.595	-0.634	-0.45125	0.281918871308751	persistent	persistent	shell	shell	33	1	122	1.46	148	1.4	148	1.4
TT_C0312	COG1587	H	uroporphyrinogen-III synthase	ko:K01719	METABOLISM	TTHA0671	TTH_RS03500	yjjA	Intermediate	-0.29	-0.389	-0.484	-0.669	-0.458	0.161433164704985	persistent	persistent	shell	shell	33	1	122	1.17	122	1.17	122	1.17
TT_C0313	COG0155	C	Sulfite reductase [ferredoxin] 1	ko:K00366,ko:K00381,ko:K00392	METABOLISM	TTHA0672	TTH_RS03505	sir1	Less Permissive	-0.684	-0.92	-0.521	-0.645	-0.6925	0.166830253051817	persistent	persistent	shell	shell	33	1	120	1.18	121	1.17	121	1.17
TT_C0314	-	-	hypothetical protein	-	INFORMATION STORAGE AND PROCESSING	TTHA0673	TTH_RS03510	-	Intermediate	-0.472	-0.867	-0.155	-0.294	-0.447	0.308597904507899	persistent	shell	shell	shell	28	1	31	1	31	1	31	1
TT_C0315	COG0352	H	Thiamine-phosphate synthase	ko:K00788	METABOLISM	TTHA0674	TTH_RS03515	thiE	Less Permissive	-0.536	-0.92	-0.773	-0.758	-0.74675	0.158373766767101	persistent	persistent	shell	shell	33	1	126	1.14	147	1.12	245	1.12
TT_C0316	COG2104	H	Sulfur carrier protein ThiS	ko:K03154	METABOLISM	TTHA0675	TTH_RS03520	thiS	Less Permissive	-0.514	-0.92	-0.768	-0.799	-0.75025	0.17060749299684	persistent	persistent	shell	shell	33	1	126	1.14	147	1.12	234	1.08
TT_C0317	COG2022	H	Thiazole synthase	ko:K03149	METABOLISM	TTHA0676	TTH_RS03525	thiG	Intermediate	-0.441	-0.92	-0.412	-0.799	-0.643	0.255101287073716	persistent	persistent	shell	shell	33	1	126	2.13	146	1.99	244	1.59
TT_C0318	COG0665	E	Bifunctional protein ThiO/ThiG	ko:K03153	METABOLISM	TTHA0677	TTH_RS03530	thiO/thiG	Highly Permissive	3.164	0.394	1.705	0.49	1.43825	1.29602015802224	persistent	persistent	shell	shell	33	1	126	2.13	146	1.99	244	1.59
TT_C0319	COG0422	H	Phosphomethylpyrimidine synthase	ko:K03147	METABOLISM	TTHA0678	TTH_RS03535	thiC	Intermediate	-0.204	-0.407	-0.535	-0.479	-0.40625	0.14465447337247	persistent	persistent	shell	shell	33	1	126	1.15	147	1.13	251	1.08
TT_C0320	COG0477	EGP	Putative niacin/nicotinamide transporter NaiP	ko:K08369	METABOLISM	TTHA0679	TTH_RS03540	naiP	Intermediate	0.11	-0.643	-0.457	-0.294	-0.321	0.320764711276038	persistent	shell	shell	shell	33	1	65	1.02	66	1.02	193	1.01
TT_C0321	COG0351	H	Hydroxymethylpyrimidine/phosphomethylpyrimidine kinase	ko:K00941	METABOLISM	TTHA0680	TTH_RS03545	thiD	Intermediate	-0.3	-0.849	-0.367	-0.641	-0.53925	0.253777297382305	persistent	persistent	shell	shell	31	1	124	1.15	146	1.13	248	1.08
TT_C0322	2FCCY	-	hypothetical protein	-	INFORMATION STORAGE AND PROCESSING	TTHA0681	TTH_RS11660	-	Intermediate	-0.72	-0.92	-0.533	-0.338	-0.62775	0.249568126971374	persistent	shell	shell	shell	32	1.03	45	1.02	48	1.02	50	1
TT_C0323	2A1PC	-	hypothetical protein	-	INFORMATION STORAGE AND PROCESSING	TTHA0682	TTH_RS11665	-	Intermediate	-0.321	-0.728	-0.797	-0.55	-0.599	0.212548033786875	persistent	shell	shell	shell	32	1.06	41	1.05	41	1.05	41	1.05
TT_C0324	COG0848	U	biopolymer transporter ExbD	ko:K03559	CELLULAR PROCESSES AND SIGNALING	TTHA0683	TTH_RS03560	-	Intermediate	-0.244	0.495	-0.653	-0.606	-0.252	0.530468346526602	persistent	shell	shell	shell	31	1	41	1.02	41	1.02	41	1.02
TT_C0325	COG0811	U	MotA/TolQ/ExbB proton channel family protein	ko:K03561	CELLULAR PROCESSES AND SIGNALING	TTHA0684	TTH_RS03565	-	Intermediate	-0.475	2.664	-0.845	0.126	0.3675	1.58242398448288	persistent	shell	shell	shell	33	1	44	1	44	1	203	1.01
TT_C0326	COG0395	G	Trehalose transport system permease protein SugB	ko:K17317	METABOLISM	TTHA0685	TTH_RS03570	sugB	Highly Permissive	3.211	1.501	1.851	1.979	2.1355	0.744921248634154	persistent	persistent	persistent	shell	33	1	121	1.02	150	1.01	271	1.01
TT_C0327	COG1175	G	PFAM Binding-protein-dependent transport system inner membrane component	ko:K17316	METABOLISM	-	-	-	Intermediate	-0.496	0.235	-0.463	-0.562	-0.3215	0.373276037270007	persistent	shell	persistent	shell	33	1.03	112	1.02	150	1.01	271	1.01
TT_C0328	COG1653	G	Alcohol dehydrogenase GroES-associated	ko:K17315	METABOLISM	-	-	-	Highly Permissive	0.277	1.362	0.527	1.103	0.81725	0.501504652686958	persistent	shell	persistent	shell	33	1.03	112	1.03	150	1.01	273	1.03
TT_C0329	COG1940	GK	Xylose repressor	-	METABOLISM	TTHA0689	TTH_RS03585	xylR	Highly Permissive	0.293	0.291	1.538	0.928	0.7625	0.597643427694697	persistent	shell	shell	shell	33	1	92	1.01	125	1.01	165	1.01
TT_C0330	COG0183	I	3-ketoacyl-CoA thiolase	ko:K00626,ko:K00632	METABOLISM	TTHA0690	TTH_RS03590	fadA	Highly Permissive	0.036	1.07	1.474	1.195	0.94375	0.628288879948282	persistent	persistent	persistent	persistent	33	4.03	127	4.09	175	3.77	344	4.29
TT_C0331	COG1028	IQ	3-hydroxyacyl-CoA dehydrogenase	-	METABOLISM	TTHA0691	TTH_RS03595	cbs	Highly Permissive	1.863	2.03	1.812	1.912	1.90425	0.093246537022383	persistent	persistent	shell	shell	33	2.03	124	1	125	1	175	1
TT_C0332	COG1804	C	CoA transferase	-	METABOLISM	TTHA0692	TTH_RS03600	-	Intermediate	-0.152	-0.15	-0.605	-0.651	-0.3895	0.276036833291018	persistent	shell	shell	shell	29	1.03	119	1.01	128	1.01	128	1.01
TT_C0333	COG1028	IQ	D-beta-hydroxybutyrate dehydrogenase	ko:K00019	METABOLISM	TTHA0693	TTH_RS03605	bdhA	Highly Permissive	4.086	3.273	2.908	3.478	3.43625	0.493158781056703	persistent	persistent	persistent	shell	33	4.67	127	6.27	162	1.1	274	1.06
TT_C0334	COG0410	E	SCP-2 sterol transfer family	ko:K01996	METABOLISM	-	-	-	Highly Permissive	4.685	2.656	3.948	2.933	3.5555	0.935669635430512	persistent	persistent	persistent	persistent	33	5.18	127	31.13	175	30.99	344	15.98
TT_C0335	COG0411	E	ABC transporter	ko:K01995	METABOLISM	-	-	-	Intermediate	1.582	-0.703	0.408	0.463	0.4375	0.933120392375318	persistent	persistent	persistent	persistent	33	4.85	127	5.72	175	4.97	338	4.41
TT_C0336	COG4177	E	Acts as a processive, ATP-dependent zinc metallopeptidase for both cytoplasmic and membrane proteins. Plays a role in the quality control of integral membrane proteins	ko:K01998	METABOLISM	-	-	-	Intermediate	-0.302	-0.743	-0.506	-0.585	-0.534	0.183384841249216	shell	shell	shell	shell	18	1.06	92	2.01	125	2	227	2.16
TT_C0337	COG0559	E	Tetratricopeptide repeat	ko:K01997	METABOLISM	-	-	-	Less Permissive	-0.679	-0.92	-0.659	-0.524	-0.6955	0.164739187809094	shell	shell	shell	shell	17	1	92	2.01	125	2	227	2.16
TT_C0338	COG0683	E	Domain of unknown function (DUF4388)	ko:K01999	METABOLISM	-	-	-	Intermediate	-0.642	0.856	-0.313	-0.157	-0.064	0.645789955532499	shell	shell	shell	shell	19	1	90	1.01	123	1.01	220	1.01
TT_C0339	COG2030	I	The RuvA-RuvB complex in the presence of ATP renatures cruciform structure in supercoiled DNA with palindromic sequence, indicating that it may promote strand exchange reactions in homologous recombination. RuvAB is a helicase that mediates the Holliday junction migration by localized denaturation and reannealing	ko:K17865	METABOLISM	-	-	-	Less Permissive	-0.92	-0.92	-0.845	-0.799	-0.871	0.0596154342431555	shell	shell	shell	shell	19	1	90	1	122	1	122	1
TT_C0340	COG2267	I	Catalyzes the reversible reaction in which hydroxymethyl group from 5,10-methylenetetrahydrofolate is transferred onto alpha-ketoisovalerate to form ketopantoate	-	METABOLISM	-	-	-	Intermediate	-0.693	0.588	-0.164	0.423	0.0385	0.584776025500362	shell	shell	shell	shell	19	1	90	1	91	1	168	1
TT_C0341	COG2267	I	Responsible for synthesis of pseudouridine from uracil	ko:K01055,ko:K14727	METABOLISM	-	-	-	Intermediate	-0.181	0.622	0.293	0.392	0.2815	0.337732142385056	shell	shell	shell	shell	19	1	90	1	123	1.01	123	1
TT_C0342	COG0318	IQ	DNA methylase	ko:K00666	METABOLISM	-	-	-	Highly Permissive	2.616	1.227	1.903	0.916	1.6655	0.75584147367906	shell	shell	shell	shell	19	1	88	1.01	121	1.01	127	1.01
TT_C0343	COG0332	I	PFAM 3-Oxoacyl- acyl-carrier-protein (ACP) synthase III	ko:K00648	METABOLISM	-	-	-	Intermediate	-0.527	-0.786	-0.578	-0.724	-0.65375	0.121420412891188	shell	shell	shell	shell	19	1	88	1	120	1	121	1
TT_C0344	COG2909	K	COG1167 Transcriptional regulators containing a DNA-binding HTH domain and an aminotransferase domain (MocR family) and their eukaryotic orthologs	-	INFORMATION STORAGE AND PROCESSING	-	-	-	Intermediate	-0.304	-0.273	-0.623	-0.381	-0.39525	0.158476864767911	persistent	shell	persistent	shell	31	1.06	111	1.08	144	1.08	144	1.08
TT_C0345	COG0341	U	Protein translocase subunit SecDF	ko:K12257	CELLULAR PROCESSES AND SIGNALING	TTHA0697	TTH_RS03625	secD	Intermediate	-0.23	-0.319	-0.268	0.058	-0.18975	0.169143676598723	persistent	persistent	persistent	persistent	33	1	126	1.01	172	1.01	335	1
TT_C0346	-	-	hypothetical protein	-	INFORMATION STORAGE AND PROCESSING	TTHA0698	TTH_RS03630	-	Intermediate	-0.155	0.615	0.415	0.635	0.3775	0.368634869032579	persistent	shell	shell	shell	33	1	36	1	110	1	110	1
TT_C0347	COG0532	J	Translation initiation factor IF-2	ko:K02519	INFORMATION STORAGE AND PROCESSING	TTHA0699	TTH_RS03635	infB	Intermediate	-0.295	-0.049	-0.435	-0.562	-0.33525	0.219791378356841	persistent	persistent	persistent	persistent	33	1	126	1	173	1	340	1.01
TT_C0348	COG2740	K	YlxR family protein	ko:K07742	INFORMATION STORAGE AND PROCESSING	TTHA0700	TTH_RS03640	-	Less Permissive	-0.92	-0.92	-0.686	-0.799	-0.83125	0.112384385036356	persistent	persistent	persistent	persistent	33	1	123	1	151	1	286	1
TT_C0349	COG0195	K	Transcription termination/antitermination protein NusA	ko:K02600	INFORMATION STORAGE AND PROCESSING	TTHA0701	TTH_RS03645	nusA	Intermediate	0.41	0.59	0.557	-0.123	0.3585	0.330398244547395	persistent	persistent	persistent	persistent	33	1	127	1	174	1	341	1
TT_C0350	COG0779	S	Ribosome maturation factor RimP	ko:K09748	POORLY CHARACTERIZED	TTHA0702	TTH_RS03650	rimP	Less Permissive	-0.58	-0.92	-0.845	-0.799	-0.786	0.146107266531591	persistent	persistent	persistent	persistent	33	1	127	1	174	1	340	1
TT_C0351	COG0739	M	Uncharacterized metalloprotease HI_0409	-	CELLULAR PROCESSES AND SIGNALING	TTHA0703	TTH_RS03660	lpl9	Intermediate	-0.64	-0.613	-0.612	-0.777	-0.6605	0.0787421953804524	persistent	persistent	persistent	shell	33	1	127	1	175	1.02	287	1.09
TT_C0352	COG0214	H	Pyridoxal 5'-phosphate synthase subunit PdxS	ko:K06215	METABOLISM	TTHA0704	TTH_RS03665	pdxS	Intermediate	-0.517	-0.711	-0.431	-0.686	-0.58625	0.134673370295195	persistent	persistent	persistent	persistent	33	1	127	1.02	171	1.01	339	1.01
TT_C0353	COG0640	K	Transcriptional repressor SmtB	ko:K21903	INFORMATION STORAGE AND PROCESSING	TTHA0705	TTH_RS03670	smtB	Intermediate	-0.405	-0.92	-0.118	-0.543	-0.4965	0.333241153921101	persistent	persistent	shell	persistent	33	1	126	1	158	1.04	331	2.11
TT_C0354	COG2217	P	Zinc/cadmium/lead-transporting P-type ATPase	ko:K01534	METABOLISM	TTHA0706	TTH_RS03675	zntA	Intermediate	0.907	0.812	0.518	0.107	0.586	0.359713775104596	persistent	persistent	persistent	persistent	33	2	127	3.01	171	1.85	337	2.61
TT_C0355	COG0311	H	Pyridoxal 5'-phosphate synthase subunit PdxT	ko:K08681	METABOLISM	TTHA0707	TTH_RS03680	pdxT	Less Permissive	-0.773	-0.872	-0.668	-0.629	-0.7355	0.109448618081728	persistent	persistent	persistent	persistent	33	1	125	1	172	1.01	339	1.01
TT_C0356	COG0017	J	Asparagine--tRNA ligase	ko:K01893	INFORMATION STORAGE AND PROCESSING	TTHA0708	TTH_RS03685	asnS	Less Permissive	-0.584	-0.878	-0.508	-0.741	-0.67775	0.165030047769086	persistent	persistent	persistent	persistent	33	1	126	1	173	1.02	340	1
TT_C0357	COG0561	S	Stress response protein YhaX	-	POORLY CHARACTERIZED	TTHA0709	TTH_RS03690	yhaX	Less Permissive	-0.764	-0.92	-0.475	-0.737	-0.724	0.184558933677024	persistent	persistent	persistent	persistent	33	1	126	1.88	172	1.2	336	1.12
TT_C0358	COG0384	S	Uncharacterized isomerase DR_1330	ko:K06998	POORLY CHARACTERIZED	TTHA0710	TTH_RS03695	radC	Less Permissive	-0.562	-0.92	-0.682	-0.715	-0.71975	0.148809441904739	persistent	persistent	persistent	persistent	33	1	127	1	175	1	319	1
TT_C0359	COG0173	J	Aspartate--tRNA(Asp) ligase	ko:K01876	INFORMATION STORAGE AND PROCESSING	TTHA0711	TTH_RS03700	aspS	Highly Permissive	-0.006	1.552	-0.19	1.115	0.61775	0.848843281570083	persistent	persistent	persistent	persistent	33	1	127	1	175	1	343	1.01
TT_C0360	COG0124	J	Histidine--tRNA ligase	ko:K01892	INFORMATION STORAGE AND PROCESSING	TTHA0712	TTH_RS03705	hisS	Less Permissive	-0.601	-0.92	-0.429	-0.779	-0.68225	0.213403178670484	persistent	shell	persistent	persistent	33	1	104	1.01	174	1.03	315	1.01
TT_C0361	2A1N1	-	hypothetical protein	-	INFORMATION STORAGE AND PROCESSING	TTHA0713	TTH_RS03710	-	Less Permissive	-0.786	-0.92	-0.751	-0.799	-0.814	0.0735164380711326	persistent	persistent	shell	shell	32	1	125	1	125	1	125	1
TT_C0362	2A1PM	-	Belongs to the dGTPase family. Type 2 subfamily	-	INFORMATION STORAGE AND PROCESSING	-	-	-	Intermediate	-0.149	-0.92	-0.674	-0.559	-0.5755	0.32174368680675	persistent	persistent	shell	shell	33	1	125	1	125	1	125	1
TT_C0363	COG3842	P	Spermidine/putrescine import ATP-binding protein PotA	ko:K02017	METABOLISM	TTHA0715	TTH_RS03715	potA	Intermediate	-0.639	-0.214	-0.518	-0.586	-0.48925	0.190065558865005	persistent	persistent	persistent	persistent	33	19.06	127	31.13	175	30.99	344	15.98
TT_C0364	COG4149	P	Molybdenum transport system permease protein ModB	ko:K02018	METABOLISM	TTHA0716	TTH_RS03720	modB	Highly Permissive	1.196	0.654	1.183	0.275	0.827	0.446292131531205	persistent	persistent	persistent	persistent	33	1	127	1	173	1	320	1.01
TT_C0365	COG0725	P	Molybdate-binding protein ModA	ko:K02020	METABOLISM	TTHA0717	TTH_RS03725	modA	Intermediate	-0.249	0.928	-0.171	0.621	0.28225	0.582925595595184	persistent	persistent	persistent	shell	33	1	127	1	158	1	158	1
TT_C0366	COG1573	L	Type-4 uracil-DNA glycosylase	ko:K21929	INFORMATION STORAGE AND PROCESSING	TTHA0718	TTH_RS03730	udg	Intermediate	-0.369	-0.875	-0.796	-0.332	-0.593	0.282270555791189	persistent	persistent	persistent	shell	33	1	126	1	173	1.04	300	1
TT_C0367	2A432	-	hypothetical protein	-	INFORMATION STORAGE AND PROCESSING	TTHA0719	TTH_RS03735	-	Less Permissive	-0.694	-0.92	-0.764	-0.602	-0.745	0.134208792558461	persistent	persistent	persistent	persistent	33	1	127	1.01	174	1.01	335	1
TT_C0368	2AA3I	-	hypothetical protein	-	INFORMATION STORAGE AND PROCESSING	TTHA0720	TTH_RS03740	-	Highly Permissive	1.247	0.991	1.13	2.571	1.48475	0.731687717996323	persistent	persistent	shell	shell	33	1	127	1.02	127	1.01	127	1.01
TT_C0369	2ACWS	-	hypothetical protein	-	INFORMATION STORAGE AND PROCESSING	TTHA0721	TTH_RS03745	-	Intermediate	-0.77	-0.449	-0.503	-0.627	-0.58725	0.142815440341722	persistent	persistent	persistent	shell	33	1	127	1	174	1	174	1
TT_C0370	COG0141	E	Histidinol dehydrogenase	ko:K00013	METABOLISM	TTHA0722	TTH_RS03750	hisD	Intermediate	0.089	-0.416	-0.247	0.683	0.02725	0.484941491316221	persistent	persistent	persistent	persistent	33	1	126	1	173	1.03	338	1
TT_C0371	COG0614	P	GMP synthase [glutamine-hydrolyzing]	-	METABOLISM	TTHA0723	TTH_RS03755	guaA	Intermediate	-0.395	-0.92	-0.629	-0.327	-0.56775	0.268101193581826	persistent	persistent	persistent	shell	33	1	126	1	174	1	174	1
TT_C0372	COG1404	O	Thermophilic serine proteinase	ko:K14645	CELLULAR PROCESSES AND SIGNALING	TTHA0724	TTH_RS03760	nprS	Less Permissive	-0.624	-0.899	-0.531	-0.708	-0.6905	0.156674822482746	persistent	shell	shell	shell	29	1	89	1	92	1.01	92	1.01
TT_C0373	COG1316	K	Polyisoprenyl-teichoic acid--peptidoglycan teichoic acid transferase TagU	-	INFORMATION STORAGE AND PROCESSING	TTHA0725	TTH_RS03765	tagU	Intermediate	-0.173	-0.895	-0.68	-0.589	-0.58425	0.302700484527748	persistent	persistent	persistent	persistent	32	1	126	1.02	161	1.04	322	1.07
TT_C0374	COG1048	C	Aconitate hydratase A	ko:K01681	METABOLISM	TTHA0726	TTH_RS03775	acoA	Intermediate	-0.734	-0.584	-0.503	-0.771	-0.648	0.126023807274657	persistent	persistent	persistent	persistent	32	1	126	1.01	173	1.01	336	1.01
TT_C0375	COG0599	S	carboxymuconolactone decarboxylase family protein	-	POORLY CHARACTERIZED	TTHA0727	TTH_RS03780	-	Intermediate	-0.92	-0.382	-0.802	-0.249	-0.58825	0.323201046821737	persistent	shell	shell	shell	31	1	54	1	59	1	59	1
TT_C0376	COG2945	S	alpha/beta hydrolase	-	POORLY CHARACTERIZED	TTHA0728	TTH_RS03785	-	Intermediate	-0.595	-0.581	-0.597	-0.699	-0.618	0.0544671154612273	persistent	persistent	persistent	shell	30	1	123	1	162	1	162	1
TT_C0377	COG0841	V	Multidrug resistance protein MdtB	ko:K03296	CELLULAR PROCESSES AND SIGNALING	TTHA0729	TTH_RS03790	mdtB	Highly Permissive	2.098	1.986	1.788	2.023	1.97375	0.132308666886691	persistent	persistent	persistent	persistent	32	1.06	126	1.06	172	1.08	325	1.16
TT_C0378	COG0845	M	HlyD family efflux transporter periplasmic adaptor subunit	-	CELLULAR PROCESSES AND SIGNALING	TTHA0730	TTH_RS03795	-	Intermediate	0.107	0.786	-0.473	-0.018	0.1005	0.520543626093593	persistent	persistent	persistent	shell	32	1	125	1	168	1	133	1
TT_C0379	COG1538	MU	TolC family protein	-	CELLULAR PROCESSES AND SIGNALING	TTHA0731	TTH_RS03800	-	Highly Permissive	0.699	0.599	1.535	1.731	1.141	0.575170699300072	persistent	persistent	shell	shell	32	1	126	1	129	1	127	1
TT_C0380	COG1538	MU	TolC family protein	-	CELLULAR PROCESSES AND SIGNALING	TTHA0732	TTH_RS03805	-	Highly Permissive	2.34	1.906	0.861	1.308	1.60375	0.651297359122544	persistent	persistent	shell	shell	32	1	125	1	161	1	163	1.01
TT_C0381	COG1846	K	MarR family transcriptional regulator	-	INFORMATION STORAGE AND PROCESSING	TTHA0733	TTH_RS03810	-	Intermediate	-0.18	-0.92	-0.614	-0.741	-0.61375	0.315235758335461	persistent	persistent	shell	shell	32	1	125	1	126	1	161	1
TT_C0382	COG1253	S	UPF0053 protein Mb2387c	-	POORLY CHARACTERIZED	TTHA0734	TTH_RS03815	yrrT	Intermediate	-0.382	-0.723	-0.571	-0.742	-0.6045	0.166910155472937	persistent	persistent	persistent	shell	32	1	125	1	164	1	166	1
TT_C0383	COG0295	F	Cytidine deaminase	ko:K01489	METABOLISM	TTHA0735	TTH_RS03820	cdd	Highly Permissive	2.258	1.197	2.506	2.548	2.12725	0.633230539903649	persistent	persistent	persistent	persistent	32	1	124	1	170	1	337	1
TT_C0384	2BMP5	-	hypothetical protein	-	INFORMATION STORAGE AND PROCESSING	TTHA0736	TTH_RS03825	-	Intermediate	-0.267	0.411	-0.672	-0.761	-0.32225	0.534020832926956	persistent	persistent	shell	shell	32	1.03	123	1.01	123	1.01	123	1.01
TT_C0385	COG0329	EM	4-hydroxy-tetrahydrodipicolinate synthase	-	METABOLISM	TTHA0737	TTH_RS03830	dapA	Intermediate	0.144	-0.513	0.244	0.954	0.20725	0.600485012302555	persistent	persistent	persistent	shell	32	1	125	1	170	1.01	172	1.01
TT_C0386	28KZQ	-	hypothetical protein	-	INFORMATION STORAGE AND PROCESSING	TTHA0738	TTH_RS03835	-	Intermediate	-0.644	0.424	-0.412	-0.586	-0.3045	0.495570714765646	persistent	persistent	shell	shell	32	1	126	1.02	134	1.01	133	1.01
TT_C0387	COG1760	E	Probable L-serine dehydratase, beta chain	ko:K01752	METABOLISM	TTHA0739	TTH_RS03840	sdaAB	Intermediate	-0.304	-0.92	-0.51	-0.515	-0.56225	0.257966890640382	persistent	persistent	shell	shell	32	1	126	1	135	1	300	1
TT_C0388	COG0642	T	Sensor protein CzcS	-	CELLULAR PROCESSES AND SIGNALING	TTHA0740	TTH_RS03845	czcS	Intermediate	-0.479	0.782	-0.404	-0.424	-0.13125	0.609658579315778	persistent	shell	shell	shell	32	1	100	1.7	147	1	147	1
TT_C0389	COG0481	M	Elongation factor 4	ko:K03596	CELLULAR PROCESSES AND SIGNALING	TTHA0741	TTH_RS03850	lepA	Intermediate	-0.737	0.066	-0.355	-0.576	-0.4005	0.348197740754685	persistent	persistent	persistent	persistent	32	1	124	1.01	170	1.01	336	1.01
TT_C0390	COG0614	P	iron ABC transporter permease	ko:K02016	METABOLISM	TTHA0746	TTH_RS03875	-	Intermediate	-0.465	0.882	-0.55	-0.448	-0.14525	0.686285351244898	persistent	persistent	persistent	persistent	33	1	127	1.01	174	1.01	342	1.29
TT_C0391	COG0609	P	Uncharacterized ABC transporter permease protein YvrB	ko:K02015	METABOLISM	TTHA0747	TTH_RS03880	yvrB	Intermediate	-0.534	1.005	-0.024	0.41	0.21425	0.653259710987904	persistent	persistent	persistent	persistent	33	1.64	126	1.45	174	1.86	340	2.36
TT_C0392	COG1120	HP	Petrobactin import ATP-binding protein FpuC	ko:K02013	METABOLISM	TTHA0748	TTH_RS03885	fpuC	Intermediate	0.42	1.126	-0.53	-0.489	0.13175	0.794746238326004	persistent	persistent	persistent	persistent	33	19.06	127	31.13	175	30.99	344	2.56
TT_C0393	2CT8M	-	hypothetical protein	-	INFORMATION STORAGE AND PROCESSING	TTHA0749	TTH_RS03890	-	Less Permissive	-0.792	-0.837	-0.474	-0.723	-0.7065	0.161935172214068	persistent	persistent	persistent	shell	33	1	127	1	172	1	172	1
TT_C0394	COG1028	IQ	3-oxoacyl-[acyl-carrier-protein] reductase FabG	ko:K00059	METABOLISM	TTHA0750	TTH_RS03895	fabG	Intermediate	-0.402	-0.882	-0.764	-0.602	-0.6625	0.208169001855063	persistent	persistent	persistent	persistent	33	4.67	127	6.27	175	3.89	344	2.95
TT_C0395	-	-	hypothetical protein	-	INFORMATION STORAGE AND PROCESSING	TTHA0751	TTH_RS03900	-	Intermediate	-0.37	-0.92	-0.737	-0.462	-0.62225	0.252410215060062	persistent	shell	shell	shell	33	1	42	1	42	1	50	1
TT_C0396	COG1680	V	Esterase EstB	-	CELLULAR PROCESSES AND SIGNALING	TTHA0752	TTH_RS03905	estB	Intermediate	-0.314	-0.896	-0.459	-0.756	-0.60625	0.266753787851894	persistent	persistent	shell	shell	33	1.55	127	1.45	128	1.45	129	1.29
TT_C0397	COG2008	E	L-allo-threonine aldolase	ko:K01620	METABOLISM	TTHA0753	TTH_RS03910	ltaA	Intermediate	-0.366	-0.839	-0.47	-0.587	-0.5655	0.203457612293077	persistent	shell	shell	shell	33	1	50	1.04	97	1.02	249	1.02
TT_C0398	COG1321	K	Iron-dependent repressor IdeR	ko:K03709	INFORMATION STORAGE AND PROCESSING	TTHA0754	TTH_RS03915	ideR	Intermediate	-0.399	-0.575	-0.567	-0.799	-0.585	0.164130029752835	persistent	persistent	persistent	persistent	33	1	126	1.08	169	1.09	315	1.16
TT_C0399	-	-	Catalyzes the condensation reaction of fatty acid synthesis by the addition to an acyl acceptor of two carbons from malonyl-ACP	-	INFORMATION STORAGE AND PROCESSING	-	-	-	Less Permissive	-0.92	-0.92	-0.845	-0.799	-0.871	0.0596154342431555	persistent	shell	shell	shell	28	10.75	95	5.28	96	5.43	96	5.43
TT_C0400	COG3385	L	Carrier of the growing fatty acid chain in fatty acid biosynthesis	-	INFORMATION STORAGE AND PROCESSING	-	-	-	Intermediate	-0.535	-0.844	-0.536	-0.42	-0.58375	0.18184311003353	shell	persistent	shell	shell	22	2.68	127	3.17	146	3.2	146	3.2
TT_C0401	2A1Q2	-	COGs COG1028 Dehydrogenase with different specificities (related to short-chain alcohol dehydrogenase)	-	INFORMATION STORAGE AND PROCESSING	-	-	-	Intermediate	-0.602	-0.529	-0.375	-0.701	-0.55175	0.137305923640121	persistent	shell	shell	shell	28	10.75	95	5.28	96	5.43	96	5.43
TT_C0402	COG2199	T	malonyl CoA-acyl carrier protein transacylase	-	CELLULAR PROCESSES AND SIGNALING	-	-	-	Intermediate	0.115	0.749	-0.254	-0.186	0.106	0.457673100221836	persistent	persistent	persistent	persistent	33	2.45	126	2.2	174	2.71	343	9.88
TT_C0403	COG0405	E	Glutathione hydrolase-like YwrD proenzyme	ko:K00681	METABOLISM	TTHA0755	TTH_RS03920	ywrD	Intermediate	0.036	-0.417	-0.425	-0.474	-0.32	0.238667132215561	persistent	persistent	persistent	persistent	33	1.06	126	1.06	174	1.06	333	1.05
TT_C0404	COG2367	V	Esterase EstD	-	CELLULAR PROCESSES AND SIGNALING	TTHA0756	TTH_RS11675	estD	Intermediate	-0.38	-0.073	-0.584	-0.302	-0.33475	0.211154564241458	persistent	shell	shell	shell	27	1	54	1.02	83	1.02	194	1.04
TT_C0405	COG1307	S	hypothetical protein	-	POORLY CHARACTERIZED	TTHA0757	TTH_RS03930	-	Intermediate	0.022	0.704	-0.445	-0.444	-0.04075	0.543022022266746	persistent	shell	shell	shell	27	1	38	1	38	1	38	1
TT_C0406	COG1801	S	DUF72 domain-containing protein	-	POORLY CHARACTERIZED	TTHA0758	TTH_RS03935	-	Intermediate	-0.083	1.172	-0.185	0.811	0.42875	0.667610852218566	persistent	persistent	shell	shell	32	1	120	1	123	1	123	1
TT_C0407	COG2021	E	Homoserine O-acetyltransferase	ko:K00641	METABOLISM	TTHA0759	TTH_RS03940	metX	Intermediate	-0.446	0.199	-0.495	-0.474	-0.304	0.335933525170283	persistent	persistent	persistent	persistent	33	1	127	1.01	174	1	341	1
TT_C0408	COG2873	E	O-acetyl-L-homoserine sulfhydrylase 1	ko:K01740	METABOLISM	TTHA0760	TTH_RS03945	oah1	Highly Permissive	2.07	1.306	1.512	0.833	1.43025	0.512545526433181	persistent	persistent	persistent	persistent	33	1	125	1	175	2.81	327	1.03
TT_C0409	COG2166	S	SufE family protein	ko:K02426	POORLY CHARACTERIZED	TTHA0761	TTH_RS03950	-	Intermediate	-0.216	0.846	-0.845	-0.799	-0.2535	0.786924181015342	persistent	persistent	persistent	persistent	33	1	126	1	166	1	333	1
TT_C0410	COG4221	S	2,5-dichloro-2,5-cyclohexadiene-1,4-diol dehydrogenase LinX	-	POORLY CHARACTERIZED	TTHA0762	TTH_RS03955	linX	Intermediate	0.103	0.003	-0.277	-0.222	-0.09825	0.180756512100302	persistent	persistent	persistent	persistent	33	1.97	127	1.98	174	1.78	341	1.77
TT_C0411	COG1063	E	Galactitol 1-phosphate 5-dehydrogenase	-	METABOLISM	TTHA0763	TTH_RS03960	gatD	Intermediate	-0.366	-0.894	-0.634	-0.538	-0.608	0.220556870972848	persistent	persistent	persistent	shell	33	1	127	1	167	1.02	167	1.02
TT_C0412	COG0235	G	class II aldolase/adducin family protein	-	METABOLISM	TTHA0764	TTH_RS03965	-	Highly Permissive	0.853	1.945	1.074	1.749	1.40525	0.52415034420797	persistent	persistent	persistent	shell	33	1	127	1	166	1	168	1
TT_C0413	COG3191	EQ	Uncharacterized aminopeptidase ML1167	-	METABOLISM	TTHA0765	TTH_RS03970	cbs	Intermediate	-0.082	0.872	-0.548	0.392	0.1585	0.61117018906357	persistent	persistent	persistent	persistent	33	1	127	1.05	171	1.02	327	1.04
TT_C0414	COG4663	Q	Lactate-binding periplasmic protein TTHA0766	-	METABOLISM	TTHA0766	TTH_RS03975	dctP	Intermediate	0.011	0.67	0.028	0.27	0.24475	0.307188731347142	shell	shell	shell	shell	22	1	49	1.02	50	1.02	50	1.02
TT_C0415	COG4665	Q	TRAP transporter small permease subunit	-	METABOLISM	TTHA0767	TTH_RS03980	-	Less Permissive	-0.336	-0.92	-0.786	-0.799	-0.71025	0.256692260628689	shell	persistent	shell	shell	22	1	127	1.37	48	1	48	1
TT_C0416	COG4664	Q	C4-dicarboxylate TRAP transporter large permease protein DctM	-	METABOLISM	TTHA0768	TTH_RS03985	dctM	Intermediate	-0.348	0.597	-0.668	-0.48	-0.22475	0.563349136859195	shell	shell	shell	shell	22	1	52	1.08	54	1.07	199	1.31
TT_C0417	COG0265	O	Putative serine protease HhoB	-	CELLULAR PROCESSES AND SIGNALING	TTHA0769	TTH_RS03990	hhoB	Less Permissive	-0.752	-0.865	-0.671	-0.724	-0.753	0.0818738867608796	persistent	persistent	persistent	shell	33	1	127	2.76	175	2.68	263	1.99
TT_C0418	COG0466	O	Lon protease 1	ko:K01338	CELLULAR PROCESSES AND SIGNALING	TTHA0770	TTH_RS03995	lon1	Intermediate	0.35	-0.443	0.877	0.444	0.307	0.550156947303828	persistent	persistent	persistent	persistent	33	1.94	127	2	175	1.98	344	1.98
TT_C0419	COG0600	P	Catalyzes the condensation reaction of fatty acid synthesis by the addition to an acyl acceptor of two carbons from malonyl-ACP. Catalyzes the first condensation reaction which initiates fatty acid synthesis and may therefore play a role in governing the total rate of fatty acid production. Possesses both acetoacetyl-ACP synthase and acetyl transacylase activities. Its substrate specificity deter…	ko:K02050,ko:K15554	METABOLISM	-	-	-	Intermediate	-0.281	-0.811	-0.529	-0.699	-0.58	0.230596328389388	shell	shell	shell	shell	24	1.25	103	1.23	117	1.21	119	1.2
TT_C0420	COG1116	P	Belongs to the bacterial ribosomal protein bL32 family	ko:K02049	METABOLISM	-	-	-	Intermediate	-0.499	-0.407	-0.633	-0.431	-0.4925	0.101447851956888	persistent	persistent	persistent	persistent	33	19.06	127	31.13	175	30.99	344	15.98
TT_C0421	COG0715	P	COGs COG1399 metal-binding possibly nucleic acid-binding protein	ko:K02051	METABOLISM	-	-	-	Intermediate	-0.557	0.638	-0.535	-0.29	-0.186	0.56250451850037	shell	shell	shell	shell	23	1	75	1.03	80	1.02	82	1.02
TT_C0422	COG5001	T	Flavin reductase like domain	ko:K21023	CELLULAR PROCESSES AND SIGNALING	-	-	-	Intermediate	-0.386	1.058	-0.229	-0.298	0.03625	0.684190214779487	cloud	shell	shell	shell	8	1	9	1	13	1	11	1
TT_C0423	-	-	Tetratricopeptide repeats	-	INFORMATION STORAGE AND PROCESSING	-	-	-	Highly Permissive	4.499	2.658	4.428	2.126	3.42775	1.21588715896391
TT_C0424	COG0167	F	Dihydroorotate dehydrogenase (quinone)	ko:K00254	METABOLISM	TTHA0779	TTH_RS04040	pyrD	Intermediate	-0.608	-0.92	-0.704	-0.258	-0.6225	0.275813342679429	persistent	persistent	persistent	persistent	33	1	127	1.01	166	1.01	333	1.01
TT_C0425	COG4636	S	Uma2 family endonuclease	-	POORLY CHARACTERIZED	TTHA0780	TTH_RS04045	-	Intermediate	-0.302	1.897	-0.423	-0.746	0.1065	1.20828928655351	persistent	shell	shell	shell	33	1.12	111	1.05	111	1.05	113	1.05
TT_C0426	COG0044	F	Dihydroorotase	ko:K01465	METABOLISM	TTHA0781	TTH_RS04050	pyrC	Intermediate	-0.081	-0.366	-0.351	-0.592	-0.3475	0.209090889328062	persistent	persistent	persistent	persistent	33	1	127	1.02	175	1.02	342	1.01
TT_C0427	COG0540	F	Aspartate carbamoyltransferase	ko:K00609	METABOLISM	TTHA0782	TTH_RS04055	pyrB	Intermediate	0.675	0.594	0.324	-0.252	0.33525	0.419273478770122	persistent	persistent	persistent	persistent	33	1	126	1.01	174	1.01	341	1.01
TT_C0428	COG2065	F	Bifunctional protein PyrR	ko:K02825	METABOLISM	TTHA0783	TTH_RS04060	pyrR	Intermediate	-0.196	-0.92	-0.561	-0.538	-0.55375	0.295761587544202	persistent	persistent	persistent	persistent	33	1	127	1.01	175	1.05	344	1.01
TT_C0429	2DUIA	S	Belongs to the glycosyltransferase 26 family	-	POORLY CHARACTERIZED	-	-	-	Intermediate	0.004	1.791	-0.196	0.445	0.511	0.894362715382672	persistent	persistent	shell	shell	32	1	116	1	125	1	127	1
TT_C0430	COG0730	S	Probable membrane transporter protein YunE	ko:K07090	POORLY CHARACTERIZED	TTHA0785	TTH_RS04070	yunE	Intermediate	-0.643	-0.487	-0.706	-0.455	-0.57275	0.120980370308575	persistent	persistent	persistent	shell	33	1	126	1	174	1.06	175	1.1
TT_C0431	COG1052	CH	Glyoxylate/hydroxypyruvate reductase B	ko:K00015,ko:K03778	METABOLISM	TTHA0786	TTH_RS04075	ghrB	Intermediate	-0.715	-0.641	-0.646	-0.458	-0.615	0.109978785833148	persistent	persistent	persistent	shell	33	2	123	1.04	175	2.05	135	1
TT_C0432	COG0312	S	2-phosphosulpholactate phosphatase	ko:K03592	POORLY CHARACTERIZED	-	-	-	Intermediate	-0.474	0.257	-0.479	-0.094	-0.1975	0.352598449608995	persistent	persistent	persistent	shell	33	1	126	1	172	1.01	218	1
TT_C0433	COG0312	S	Catalyzes the ATP-dependent phosphorylation of thiamine- monophosphate (TMP) to form thiamine-pyrophosphate (TPP), the active form of vitamin B1	ko:K03568	POORLY CHARACTERIZED	-	-	-	Intermediate	-0.4	-0.496	-0.454	-0.528	-0.4695	0.0553624421426656	shell	shell	persistent	shell	17	1	110	1	155	1	217	1
TT_C0434	COG1466	L	DNA polymerase III subunit delta	ko:K02340	INFORMATION STORAGE AND PROCESSING	TTHA0788	TTH_RS04080	holA	Intermediate	-0.641	-0.827	-0.679	-0.387	-0.6335	0.182876096487941	persistent	persistent	persistent	shell	33	1	126	1.02	174	1.02	174	1.02
TT_C0435	COG1960	I	Acyl-CoA dehydrogenase	ko:K00252	METABOLISM	TTHA0789	TTH_RS04085	acdA	Intermediate	-0.365	-0.92	-0.435	-0.61	-0.5825	0.247470536966861	persistent	persistent	persistent	persistent	33	1	127	1.03	175	1.19	336	1.12
TT_C0436	COG0454	K	[Ribosomal protein S18]-alanine N-acetyltransferase	-	INFORMATION STORAGE AND PROCESSING	TTHA0790	TTH_RS04090	rimI	Highly Permissive	0.39	0.569	1.309	0.694	0.7405	0.399005847910362	persistent	persistent	shell	shell	33	1	125	1.01	153	1.01	248	1.06
TT_C0437	COG2120	S	PIG-L family deacetylase	-	POORLY CHARACTERIZED	TTHA0791	TTH_RS04095	-	Intermediate	-0.486	0.164	-0.378	-0.082	-0.1955	0.294289539965887	persistent	persistent	shell	shell	33	1.21	126	1.77	157	1.71	263	1.6
TT_C0438	COG1386	D	Segregation and condensation protein B	ko:K06024	CELLULAR PROCESSES AND SIGNALING	TTHA0792	TTH_RS04100	scpB	Less Permissive	-0.839	-0.92	-0.629	-0.705	-0.77325	0.130798509165816	persistent	persistent	persistent	persistent	33	1	117	1	165	1	333	1
TT_C0439	COG0009	J	Threonylcarbamoyl-AMP synthase	ko:K07566	INFORMATION STORAGE AND PROCESSING	TTHA0793	TTH_RS04105	ywlC	Intermediate	-0.92	0.439	-0.794	-0.756	-0.50775	0.635046651829612	persistent	persistent	shell	shell	33	1	126	1	135	1	179	1
TT_C0440	COG1459	NU	Type IV pilus assembly protein PilC	ko:K02653	CELLULAR PROCESSES AND SIGNALING	TTHA0794	TTH_RS04110	pilC	Intermediate	-0.212	-0.899	-0.501	-0.687	-0.57475	0.291413080237201	persistent	persistent	persistent	persistent	33	1	127	1.02	175	1.01	340	1.04
TT_C0441	COG2947	S	EVE domain-containing protein	-	POORLY CHARACTERIZED	TTHA0795	TTH_RS04115	-	Intermediate	-0.648	-0.103	-0.299	-0.743	-0.44825	0.299026615314869	persistent	persistent	persistent	persistent	33	1	125	1	173	1	339	1
TT_C0442	28R5Y	-	hypothetical protein	-	INFORMATION STORAGE AND PROCESSING	TTHA0796	TTH_RS04120	-	Less Permissive	-0.74	-0.92	-0.719	-0.745	-0.781	0.0933488082409197	shell	shell	shell	shell	18	1	21	1	21	1	21	1
TT_C0443	COG0277	C	Glycolate oxidase subunit GlcD	ko:K00104	METABOLISM	TTHA0797	TTH_RS04125	glcD	Intermediate	-0.539	-0.725	-0.462	-0.505	-0.55775	0.11586594265213	persistent	persistent	persistent	persistent	33	2	127	3.03	175	2.98	337	1.51
TT_C0444	COG3385	L	Nitroreductase family	-	INFORMATION STORAGE AND PROCESSING	-	-	-	Less Permissive	-0.92	-0.92	-0.845	-0.799	-0.871	0.0596154342431555	shell	persistent	shell	shell	22	2.68	127	3.17	146	3.2	146	3.2
TT_C0445	COG0675	L	Nucleotidyltransferase domain	-	INFORMATION STORAGE AND PROCESSING	-	-	-	Less Permissive	-0.661	-0.599	-0.724	-0.689	-0.66825	0.0528732761736336	persistent	persistent	persistent	persistent	32	4.16	121	3.12	175	3.31	341	2.19
TT_C0446	COG2199	T	Diguanylate cyclase DgcP	-	CELLULAR PROCESSES AND SIGNALING	TTHA0798	TTH_RS04130	dgcP	Less Permissive	-0.68	-0.92	-0.617	-0.463	-0.67	0.189963154322095	persistent	persistent	persistent	persistent	33	2.45	126	2.2	174	2.71	343	9.88
TT_C0447	COG0287	E	Prephenate dehydrogenase	-	METABOLISM	TTHA0799	TTH_RS04135	tyrA	Intermediate	-0.135	-0.504	-0.632	-0.634	-0.47625	0.235488676302422
TT_C0448	COG2876	E	Phospho-2-dehydro-3-deoxyheptonate aldolase	ko:K03856	METABOLISM	TTHA0800	TTH_RS04140	aroF	Intermediate	-0.502	1.066	-0.676	-0.774	-0.2215	0.865671800780565	persistent	persistent	persistent	persistent	33	1.97	127	1.99	175	1.93	344	1.47
TT_C0449	COG2514	S	Catechol-2,3-dioxygenase	ko:K07104	POORLY CHARACTERIZED	TTHA0801	TTH_RS04145	catE	Highly Permissive	0.972	1.666	1.267	1.685	1.3975	0.342942657986239	persistent	persistent	persistent	shell	33	1	119	1	157	1	313	1.11
TT_C0450	COG2353	S	YceI family protein	-	POORLY CHARACTERIZED	TTHA0802	TTH_RS04150	-	Intermediate	0.205	0.611	0.111	-0.342	0.14625	0.391183993367145	persistent	persistent	persistent	shell	33	1	123	1	161	1.01	167	1.01
TT_C0451	COG1427	S	Chorismate dehydratase	ko:K11782	POORLY CHARACTERIZED	TTHA0803	TTH_RS04155	mqnA	Intermediate	-0.575	-0.182	0.169	0.098	-0.1225	0.337584063604904	persistent	persistent	persistent	persistent	33	1	127	1	174	1.01	340	1
TT_C0452	COG1060	H	Aminodeoxyfutalosine synthase	ko:K18285	METABOLISM	TTHA0804	TTH_RS04160	mqnE	Highly Permissive	0.94	0.014	1.068	0.677	0.67475	0.469609323445209	persistent	persistent	persistent	persistent	33	1	127	1	174	1.01	339	1.01
TT_C0453	2AXSF	-	hypothetical protein	-	INFORMATION STORAGE AND PROCESSING	TTHA0805	TTH_RS04165	-	Intermediate	-0.106	0.76	0.329	0.14	0.28075	0.365784431051952	persistent	persistent	shell	shell	33	1	127	1	133	1	133	1
TT_C0454	COG2862	S	YqhA family protein	-	POORLY CHARACTERIZED	TTHA0806	TTH_RS04170	-	Less Permissive	-0.822	-0.92	-0.617	-0.53	-0.72225	0.179900667036006	persistent	persistent	shell	shell	33	1.03	125	1.02	144	1.02	144	1.02
TT_C0455	COG1609	K	HTH-type transcriptional repressor	ko:K02529	INFORMATION STORAGE AND PROCESSING	TTHA0807	TTH_RS04175	purR	Intermediate	-0.362	0.243	-0.205	-0.208	-0.133	0.261167889807814	persistent	persistent	persistent	persistent	33	1.03	125	1.01	172	1.07	332	1.01
TT_C0456	COG0344	I	Glycerol-3-phosphate acyltransferase 2	-	METABOLISM	TTHA0808	TTH_RS04180	plsY2	Intermediate	-0.481	-0.868	-0.681	-0.492	-0.6305	0.183020035333111	persistent	persistent	persistent	persistent	33	1	127	2.08	170	1.11	318	1.03
TT_C0457	COG0179	Q	Probable 2-hydroxyhepta-2,4-diene-1,7-dioate isomerase	-	METABOLISM	TTHA0809	TTH_RS04185	yisK	Highly Permissive	2.329	2.841	2.662	2.972	2.701	0.278655103428354	persistent	persistent	persistent	persistent	33	1.97	127	1.98	175	2.06	344	2
TT_C0458	COG0491	S	MBL fold metallo-hydrolase	-	POORLY CHARACTERIZED	TTHA0810	TTH_RS04190	-	Highly Permissive	1.525	1.448	1.946	1.39	1.57725	0.251975362552241	persistent	persistent	persistent	persistent	33	1	120	1	167	1.01	324	1
TT_C0459	COG0299	F	Phosphoribosylglycinamide formyltransferase	ko:K11175	METABOLISM	TTHA0811	TTH_RS04195	purN	Intermediate	-0.204	0.564	-0.235	0.083	0.052	0.37013961329927	persistent	shell	persistent	persistent	33	1	106	1.01	173	1.89	342	1.94
TT_C0460	COG0151	F	Phosphoribosylamine--glycine ligase	ko:K01945	METABOLISM	TTHA0812	TTH_RS04200	purD	Intermediate	-0.052	0.674	-0.392	0.392	0.1555	0.471729795539777	persistent	persistent	persistent	persistent	33	1	127	1.01	173	1.89	342	1.94
TT_C0461	COG0847	L	DNA polymerase III subunit epsilon-like protein	ko:K02342	INFORMATION STORAGE AND PROCESSING	TTHA0813	TTH_RS04205	dnaQ	Highly Permissive	2.259	1.288	1.861	1.91	1.8295	0.402146324944872	persistent	persistent	shell	shell	33	1	127	2.03	128	1.03	128	1.03
TT_C0462	COG0745	T	Transcriptional activator protein CopR	-	CELLULAR PROCESSES AND SIGNALING	TTHA0814	TTH_RS04210	copR	Intermediate	-0.063	-0.844	0.507	0.496	0.024	0.636936940887139	persistent	persistent	shell	shell	33	9.52	123	1	145	1.89	180	1.69
TT_C0463	COG0591	T	Sensor histidine kinase AruS	-	CELLULAR PROCESSES AND SIGNALING	TTHA0815	TTH_RS04215	aruS	Intermediate	-0.455	-0.586	-0.473	-0.466	-0.495	0.0611173734165117	persistent	persistent	shell	shell	33	1	123	1.04	124	1.04	124	1.04
TT_C0464	2A1R6	-	-	-	INFORMATION STORAGE AND PROCESSING	-	-	-	Less Permissive	-0.477	-0.92	-0.845	-0.659	-0.72525	0.198565480383676	persistent	persistent	shell	shell	33	1	122	1	122	1	122	1
TT_C0465	COG2905	T	DUF294 nucleotidyltransferase-like domain-containing protein	ko:K07182	CELLULAR PROCESSES AND SIGNALING	TTHA0817	TTH_RS04220	-	Highly Permissive	2.528	2.057	1.806	2.392	2.19575	0.326629632254434	persistent	persistent	persistent	shell	33	1	126	1	164	1.13	166	1.14
TT_C0466	2BM1R	-	hypothetical protein	-	INFORMATION STORAGE AND PROCESSING	TTHA0818	TTH_RS04225	-	Less Permissive	-0.799	-0.842	-0.802	-0.728	-0.79275	0.0474086841552614	persistent	shell	persistent	shell	33	1	115	1	148	1	148	1
TT_C0467	COG4147	S	Uncharacterized symporter H16_A2524; sodium:solute symporter family protein	ko:K14393	POORLY CHARACTERIZED	TTHA0819	TTH_RS04230	yrrT	Intermediate	0.069	0.136	-0.256	-0.05	-0.02525	0.171991036588151	persistent	shell	persistent	shell	33	1	113	1.01	146	1.02	163	1.02
TT_C0468	COG4327	S	DUF4212 domain-containing protein	-	POORLY CHARACTERIZED	TTHA0820	TTH_RS04235	-	Intermediate	-0.466	-0.92	-0.73	-0.288	-0.601	0.279640245076896	persistent	shell	persistent	shell	33	1	108	1	140	1	157	1
TT_C0469	COG0217	K	YebC/PmpR family DNA-binding transcriptional regulator	-	INFORMATION STORAGE AND PROCESSING	TTHA0821	TTH_RS04240	lpl9	Intermediate	-0.694	-0.92	-0.153	-0.511	-0.5695	0.324163024829586	persistent	persistent	persistent	persistent	33	1	126	1	174	1	340	1
TT_C0470	COG1226	P	Putative cation/proton antiporter YbaL	ko:K03455	METABOLISM	TTHA0822	TTH_RS04245	ybaL	Intermediate	1.05	-0.044	0.898	0.199	0.52575	0.530656433109031	persistent	persistent	persistent	shell	32	1.06	126	1.38	165	1.31	165	1.31
TT_C0471	COG1651	O	Probable disulfide bond formation protein D	-	CELLULAR PROCESSES AND SIGNALING	TTHA0823	TTH_RS04250	bdbD	Intermediate	0.259	0.347	1.071	-0.143	0.3835	0.505533052002208	persistent	persistent	persistent	shell	33	1	127	1	174	1.01	174	1.01
TT_C0472	COG0421	E	Polyamine aminopropyltransferase	ko:K00797	METABOLISM	TTHA0824	TTH_RS04255	speE	Highly Permissive	0.267	1.873	0.283	1.854	1.06925	0.917176964022393	persistent	persistent	persistent	shell	33	1	127	1.01	172	1.01	175	1.01
TT_C0473	COG1586	E	S-adenosylmethionine decarboxylase proenzyme	ko:K01611	METABOLISM	TTHA0825	TTH_RS04260	speH	Intermediate	0.07	-0.546	-0.699	-0.799	-0.4935	0.389807217309617	persistent	persistent	persistent	shell	33	1	126	1.01	163	1.01	164	1.01
TT_C0474	COG1674	D	Uncharacterized FtsK-like protein DR_0400	ko:K03466	CELLULAR PROCESSES AND SIGNALING	TTHA0826	TTH_RS04265	ftsK2	Highly Permissive	2.032	2.617	2.775	2.56	2.496	0.322425185120517	persistent	persistent	persistent	persistent	33	1.03	127	1.01	172	1.01	341	1.01
TT_C0475	COG2825	M	OmpH family outer membrane protein	ko:K06142	CELLULAR PROCESSES AND SIGNALING	TTHA0827	TTH_RS04270	-	Intermediate	-0.38	-0.92	-0.612	-0.747	-0.66475	0.227876245653937	persistent	persistent	persistent	persistent	33	1	127	1	174	1.22	325	1.13
TT_C0476	2EDX2	-	hypothetical protein	-	INFORMATION STORAGE AND PROCESSING	TTHA0828	TTH_RS04275	-	Less Permissive	-0.645	-0.92	-0.561	-0.688	-0.7035	0.153667389730764	persistent	persistent	persistent	shell	33	2	126	1	164	1	164	1
TT_C0477	COG0517	S	Acetoin utilization protein AcuB	ko:K04767	POORLY CHARACTERIZED	TTHA0829	TTH_RS04280	acuB	Highly Permissive	0.942	0.371	2.444	1.618	1.34375	0.893198139645771	persistent	persistent	persistent	persistent	33	2.94	127	1.01	175	1.01	336	1.24
TT_C0478	COG1452	M	LPS-assembly protein	-	CELLULAR PROCESSES AND SIGNALING	TTHA0830	TTH_RS04285	lptD	Intermediate	0.542	0.54	0.012	0.971	0.51625	0.392552650396521	persistent	shell	shell	shell	33	1	113	1.04	113	1.04	113	1.04
TT_C0479	COG0517	J	A-adding tRNA nucleotidyltransferase	ko:K00974	INFORMATION STORAGE AND PROCESSING	TTHA0831	TTH_RS04295	aatC	Intermediate	0.346	1.554	-0.406	0.523	0.50425	0.807449637232358	persistent	persistent	shell	shell	32	1	123	1.02	135	1.02	137	1.02
TT_C0480	COG1994	S	membrane protein	-	POORLY CHARACTERIZED	TTHA0832	TTH_RS04300	-	Intermediate	-0.307	-0.406	-0.068	0.32	-0.11525	0.322995743006003	persistent	persistent	persistent	shell	31	1	124	1	172	1	174	1
TT_C0481	COG1994	S	Putative zinc metalloprotease YwhC	-	POORLY CHARACTERIZED	TTHA0833	TTH_RS04305	ywhC	Intermediate	-0.209	-0.443	-0.528	-0.686	-0.4665	0.199015074805905	persistent	persistent	persistent	persistent	32	1	125	1	173	1	334	1
TT_C0482	COG0648	L	Endonuclease 4	ko:K01151	INFORMATION STORAGE AND PROCESSING	TTHA0834	TTH_RS04310	nfo	Less Permissive	-0.62	-0.787	-0.649	-0.737	-0.69825	0.0773018973462705	persistent	persistent	persistent	shell	33	1	126	1.01	174	1.01	176	1.01
TT_C0483	COG0730	S	Probable membrane transporter protein PD_1894	ko:K07090	POORLY CHARACTERIZED	TTHA0835	TTH_RS04315	guaB1	Intermediate	-0.806	-0.847	-0.279	-0.517	-0.61225	0.2663173232568	persistent	persistent	persistent	shell	33	1	126	1.02	165	1.03	270	1.06
TT_C0484	COG0607	P	Sulfurtransferase Alvin_2599	-	METABOLISM	TTHA0836	TTH_RS04320	rhd_2599	Intermediate	-0.728	1.571	-0.626	-0.685	-0.117	1.12610982294505	persistent	persistent	persistent	persistent	33	3.18	125	1.99	165	1.05	342	2.01
TT_C0485	COG0491	P	Probable metallo-hydrolase BURPS1710b_2304	ko:K01069	METABOLISM	TTHA0837	TTH_RS04325	orf3	Intermediate	-0.216	0.534	-0.272	-0.432	-0.0965	0.430182519403102	persistent	persistent	persistent	shell	33	2	127	1.01	167	1.05	303	1.15
TT_C0486	COG3634	O	thioredoxin family protein	-	CELLULAR PROCESSES AND SIGNALING	TTHA0838	TTH_RS04330	-	Less Permissive	-0.796	-0.84	-0.597	-0.691	-0.731	0.109029048117157	persistent	persistent	persistent	shell	33	1	127	1	175	1.02	177	1.01
TT_C0487	COG0607	P	Thiosulfate sulfurtransferase GlpE	-	METABOLISM	TTHA0839	TTH_RS04335	glpE	Less Permissive	-0.816	-0.853	-0.603	-0.738	-0.7525	0.110593851547001	persistent	persistent	persistent	persistent	33	3.18	127	2	175	2.88	342	2.01
TT_C0488	COG0526	CO	Thiol:disulfide interchange protein DsbE	-	METABOLISM	TTHA0840	TTH_RS04340	dsbE	Intermediate	-0.612	-0.92	-0.56	-0.53	-0.6555	0.179557790140111	persistent	persistent	shell	shell	33	2.36	127	1.06	138	1.08	205	1.38
TT_C0489	COG2719	S	Stage V sporulation protein R	ko:K06415	POORLY CHARACTERIZED	TTHA0841	TTH_RS04345	spoVR	Intermediate	-0.392	-0.368	-0.567	-0.673	-0.5	0.145494558890244	persistent	persistent	shell	shell	33	1	127	1	132	1	132	1
TT_C0490	COG2718	S	UPF0229 protein Pput_0430; DUF444 family protein	ko:K09786	POORLY CHARACTERIZED	TTHA0842	TTH_RS04350	lpl3	Intermediate	-0.879	-0.673	-0.504	-0.53	-0.6465	0.171888529770508	persistent	persistent	shell	shell	33	1	121	1	126	1	126	1
TT_C0491	COG2766	T	Protein PrkA	ko:K07180	CELLULAR PROCESSES AND SIGNALING	TTHA0843	TTH_RS04355	prkA	Intermediate	-0.218	1.278	-0.597	-0.712	-0.06225	0.918088730279741	persistent	persistent	shell	shell	33	1	124	1.01	129	1.01	129	1.01
TT_C0492	COG1266	S	CPBP family intramembrane glutamic endopeptidase	ko:K07052	POORLY CHARACTERIZED	TTHA0844	TTH_RS04360	-	Less Permissive	-0.92	-0.92	-0.493	-0.539	-0.718	0.234004273465251	persistent	persistent	persistent	shell	33	1	126	1.01	174	1.01	176	1
TT_C0493	COG1522	K	Lrp/AsnC ligand binding domain-containing protein	-	INFORMATION STORAGE AND PROCESSING	TTHA0845	TTH_RS04365	-	Less Permissive	-0.92	-0.92	-0.738	-0.466	-0.761	0.214566229091781	persistent	shell	persistent	shell	33	1	112	1.04	151	1.03	310	1.02
TT_C0494	COG0491	S	MBL fold metallo-hydrolase	-	POORLY CHARACTERIZED	TTHA0846	TTH_RS04370	-	Intermediate	-0.547	-0.492	-0.545	-0.667	-0.56275	0.0740197045837571	persistent	shell	shell	shell	33	1	44	1	47	1	47	1
TT_C0495	COG1768	S	metallophosphoesterase	ko:K07099	POORLY CHARACTERIZED	TTHA0847	TTH_RS04375	-	Intermediate	-0.277	-0.283	-0.577	-0.622	-0.43975	0.185392151937454	persistent	persistent	persistent	persistent	33	1	126	1	170	1	338	1.01
TT_C0496	COG2137	S	Regulatory protein RecX	ko:K03565	POORLY CHARACTERIZED	TTHA0848	TTH_RS04380	recX	Intermediate	-0.24	-0.855	-0.675	-0.575	-0.58625	0.258275531167782	persistent	persistent	persistent	shell	33	1	126	1	164	1	164	1.01
TT_C0497	COG2867	I	Coenzyme Q-binding protein COQ10 START domain-containing protein	-	METABOLISM	TTHA0849	TTH_RS04385	-	Intermediate	-0.48	-0.527	-0.777	-0.634	-0.6045	0.13182437811978	persistent	persistent	persistent	shell	33	1	127	1	174	1	174	1
TT_C0498	COG2359	S	Stage V sporulation protein S	ko:K06416	POORLY CHARACTERIZED	TTHA0850	TTH_RS04390	spoVS	Less Permissive	-0.92	-0.92	-0.359	-0.707	-0.7265	0.264777264885035	persistent	persistent	persistent	persistent	33	1	127	1	175	1.01	341	1
TT_C0499	COG0144	J	Ribosomal RNA small subunit methyltransferase B	ko:K03500	INFORMATION STORAGE AND PROCESSING	TTHA0851	TTH_RS04395	rsmB	Intermediate	-0.584	-0.544	-0.488	-0.635	-0.56275	0.0622113333726259	persistent	persistent	shell	shell	33	1	127	1.01	136	1.01	297	1.01
TT_C0500	COG0345	E	Pyrroline-5-carboxylate reductase	ko:K00286	METABOLISM	TTHA0852	TTH_RS04400	proC	Intermediate	-0.306	-0.75	-0.271	-0.474	-0.45025	0.218596088711578	persistent	persistent	persistent	persistent	33	1	127	1.01	175	1.01	341	1
TT_C0501	2C002	-	hypothetical protein	-	INFORMATION STORAGE AND PROCESSING	TTHA0853	TTH_RS04405	-	Intermediate	-0.615	-0.92	-0.372	-0.751	-0.6645	0.231494420379124	persistent	persistent	persistent	shell	33	1	125	1.01	172	1.01	125	1
TT_C0502	COG1215	M	Glucosyl-3-phosphoglycerate synthase	-	CELLULAR PROCESSES AND SIGNALING	TTHA0854	TTH_RS04410	gpgS	Intermediate	-0.659	-0.876	-0.494	-0.606	-0.65875	0.160335845441166	persistent	persistent	persistent	persistent	33	1	127	1	174	1	341	1.02
TT_C0503	COG0750	M	Putative zinc metalloprotease DR_1507	ko:K11749	CELLULAR PROCESSES AND SIGNALING	TTHA0855	TTH_RS04415	fabG2	Less Permissive	-0.8	-0.92	-0.351	-0.728	-0.69975	0.245618097867401	persistent	persistent	persistent	persistent	33	1	127	1	174	1	338	1
TT_C0504	COG0743	I	1-deoxy-D-xylulose 5-phosphate reductoisomerase	ko:K00099	METABOLISM	TTHA0856	TTH_RS04420	dxr	Intermediate	-0.285	0.162	-0.293	-0.267	-0.17075	0.222099639801599	persistent	persistent	persistent	persistent	33	1	127	1	173	1	338	1
TT_C0505	COG0575	I	Phosphatidate cytidylyltransferase	ko:K00981	METABOLISM	TTHA0857	TTH_RS04425	cdsA	Intermediate	-0.67	-0.92	-0.377	-0.65	-0.65425	0.221928479470301	persistent	persistent	persistent	persistent	33	1	127	1	174	1	337	1
TT_C0506	COG0233	J	Ribosome-recycling factor	ko:K02838	INFORMATION STORAGE AND PROCESSING	TTHA0858	TTH_RS04430	frr	Intermediate	-0.628	1.845	-0.765	-0.753	-0.07525	1.2816646402238	persistent	persistent	persistent	persistent	33	1	127	1	175	1	343	1
TT_C0507	COG0528	F	Uridylate kinase	ko:K09903	METABOLISM	TTHA0859	TTH_RS04435	pyrH	Intermediate	-0.475	-0.92	-0.405	-0.073	-0.46825	0.34849521756642	persistent	persistent	persistent	persistent	33	1	126	1	174	1.01	342	1
TT_C0508	COG0264	J	Elongation factor Ts	ko:K02357	INFORMATION STORAGE AND PROCESSING	TTHA0860	TTH_RS04440	tsf	Intermediate	-0.094	-0.873	-0.649	-0.799	-0.60375	0.352377993069942	persistent	persistent	persistent	shell	33	1	126	1	174	1	176	1
TT_C0509	COG0052	J	30S ribosomal protein S2	ko:K02967	INFORMATION STORAGE AND PROCESSING	TTHA0861	TTH_RS04445	rpsB	Intermediate	-0.511	-0.059	-0.101	0.576	-0.02375	0.448821698079167	persistent	persistent	persistent	persistent	33	1	126	1	174	1	341	1
TT_C0510	COG0160	E	acetyl ornithine aminotransferase family protein	ko:K00823	METABOLISM	TTHA0862	TTH_RS04455	vclB	Highly Permissive	0.719	-0.088	0.976	1.511	0.7795	0.665813036820397	persistent	persistent	persistent	persistent	33	1	127	2.5	174	2.68	344	3.18
TT_C0511	COG0494	L	ADP-ribose pyrophosphatase	ko:K01515	INFORMATION STORAGE AND PROCESSING	TTHA0863	TTH_RS04460	nudF	Intermediate	-0.841	-0.869	-0.516	-0.351	-0.64425	0.252762569750085	persistent	persistent	shell	shell	33	1	127	1.02	140	1.02	300	1.02
TT_C0512	COG1610	S	GatB/YqeY domain-containing protein	ko:K09117	POORLY CHARACTERIZED	TTHA0864	TTH_RS04465	-	Intermediate	-0.92	1.982	-0.588	-0.799	-0.08125	1.38232446142961	persistent	persistent	persistent	shell	33	1	126	1	163	1	163	1
TT_C0513	COG1012	C	Aldehyde dehydrogenase, thermostable	ko:K22187	METABOLISM	TTHA0865	TTH_RS04470	aldHT	Intermediate	0.687	-0.146	0.989	0.203	0.43325	0.503915584861856	persistent	persistent	persistent	shell	33	1	127	1.01	173	1.01	186	1.01
TT_C0514	COG4401	E	WD40 repeat domain-containing protein	ko:K06208	METABOLISM	TTHA0866	TTH_RS04475	-	Less Permissive	-0.92	-0.92	-0.725	-0.799	-0.841	0.0960937042682818	persistent	persistent	persistent	shell	33	1	127	1.02	173	1.01	179	1.01
TT_C0515	COG2120	S	hypothetical protein	-	POORLY CHARACTERIZED	TTHA0867	TTH_RS04480	-	Intermediate	-0.58	-0.881	-0.478	-0.472	-0.60275	0.192005859285596	persistent	persistent	persistent	persistent	33	1	125	1.02	160	1.01	318	1.03
TT_C0516	COG0038	P	hypothetical protein	ko:K03281	METABOLISM	TTHA0870	TTH_RS11685	-	Intermediate	-0.578	-0.265	-0.532	-0.721	-0.524	0.190499343830891	persistent	persistent	persistent	shell	31	1.03	124	1.02	172	1.02	171	1.01
TT_C0517	COG0402	F	Aminodeoxyfutalosine deaminase	ko:K20810	METABOLISM	TTHA0872	TTH_RS04500	mqnE	Highly Permissive	-0.26	0.566	0.665	1.643	0.6535	0.779183547054223	persistent	persistent	persistent	persistent	33	1	127	1.01	175	1.01	343	1.01
TT_C0518	COG3375	M	Chorismate mutase AroH	ko:K01736	CELLULAR PROCESSES AND SIGNALING	TTHA0868	TTH_RS04485	aroH	Intermediate	-0.386	0.492	-0.37	-0.319	-0.14575	0.426125470567844	persistent	persistent	persistent	persistent	33	1	127	1.01	174	1.01	336	1.07
TT_C0519	COG4948	M	o-succinylbenzoate synthase	ko:K02549	CELLULAR PROCESSES AND SIGNALING	TTHA0874	TTH_RS04510	menC	Highly Permissive	0.949	1.391	0.487	0.358	0.79625	0.47072948707299	persistent	persistent	persistent	persistent	33	1	127	1.02	175	1.01	336	1.17
TT_C0520	COG0172	J	Serine--tRNA ligase	ko:K01875	INFORMATION STORAGE AND PROCESSING	TTHA0875	TTH_RS04515	serS	Less Permissive	-0.818	-0.92	-0.506	-0.739	-0.74575	0.176171081622382	persistent	persistent	persistent	persistent	33	1	127	1.01	166	1.01	327	1
TT_C0521	COG0721	J	Glutamyl-tRNA(Gln) amidotransferase subunit C	ko:K02435	INFORMATION STORAGE AND PROCESSING	TTHA0876	TTH_RS04520	gatC	Intermediate	-0.375	-0.822	-0.845	-0.392	-0.6085	0.260069862408802	persistent	persistent	persistent	shell	33	1	127	1.01	175	1.01	127	1.01
TT_C0522	COG1811	S	Uncharacterized protein YqgA	ko:K07150	POORLY CHARACTERIZED	TTHA0877	TTH_RS04525	yqgA	Less Permissive	-0.92	-0.92	-0.579	-0.698	-0.77925	0.169629743854078	persistent	persistent	shell	shell	33	1	125	1.02	134	1.01	289	1.01
TT_C0523	COG4121	S	tRNA 5-methylaminomethyl-2-thiouridine biosynthesis bifunctional protein MnmC	-	POORLY CHARACTERIZED	TTHA0878	TTH_RS04530	mnmD	Intermediate	-0.79	0.67	0.003	0.892	0.19375	0.756861226822108	persistent	persistent	persistent	persistent	33	1	124	1.01	172	1.01	327	1
TT_C0524	COG0726	G	Chitooligosaccharide deacetylase	-	METABOLISM	TTHA0879	TTH_RS04535	nodB	Intermediate	-0.812	0.603	-0.426	-0.675	-0.3275	0.640580205751005	persistent	persistent	persistent	shell	33	1	127	1	167	1	312	1.06
TT_C0525	COG0477	EGP	Multidrug resistance protein MdtG	-	METABOLISM	TTHA0880	TTH_RS04540	mdtG	Intermediate	-0.486	0.214	-0.492	-0.613	-0.34425	0.376737198411129	persistent	persistent	persistent	shell	33	1	127	1	175	1	175	1
TT_C0526	COG1215	M	Uncharacterized glycosyltransferase alr2836	-	CELLULAR PROCESSES AND SIGNALING	TTHA0881	TTH_RS04545	yrrT	Less Permissive	-0.415	-0.879	-0.737	-0.69	-0.68025	0.194229031472297	persistent	persistent	persistent	persistent	33	1	127	1	167	1	317	1
TT_C0527	COG0438	M	Alpha-monoglucosyldiacylglycerol synthase	-	CELLULAR PROCESSES AND SIGNALING	TTHA0882	TTH_RS04550	mgs	Intermediate	-0.282	1.127	-0.317	0.243	0.19275	0.673444070926953	persistent	persistent	persistent	shell	33	1	127	1	167	1	313	1.02
TT_C0528	COG1216	S	Putative teichuronic acid biosynthesis glycosyltransferase TuaG	ko:K16649	POORLY CHARACTERIZED	TTHA0885	TTH_RS04565	tuaG	Highly Permissive	1.916	2.143	2.101	2.03	2.0475	0.099299211141546	persistent	shell	shell	shell	33	1.21	58	1.16	70	1.16	114	1.12
TT_C0529	COG0562	M	Probable UDP-galactopyranose mutase	ko:K01854	CELLULAR PROCESSES AND SIGNALING	TTHA0886	TTH_RS04570	rfbD	Less Permissive	-0.53	-0.92	-0.627	-0.776	-0.71325	0.170980262018749	persistent	shell	shell	shell	33	1.24	65	1.15	79	1.14	209	1.14
TT_C0530	COG0438	M	D-inositol 3-phosphate glycosyltransferase	-	CELLULAR PROCESSES AND SIGNALING	TTHA0887	TTH_RS04575	mshA	Highly Permissive	0.787	0.965	1.092	0.559	0.85075	0.231255090034072	persistent	shell	shell	shell	33	1	99	1.55	112	1.46	205	1.42
TT_C0531	COG2039	O	Pyrrolidone-carboxylate peptidase 2	ko:K01304	CELLULAR PROCESSES AND SIGNALING	TTHA0888	TTH_RS11780	pcp2	Intermediate	-0.637	-0.421	-0.693	-0.712	-0.61575	0.133679654398117	persistent	shell	shell	shell	33	1	93	1.01	113	1.01	257	1.01
TT_C0532	COG1307	S	Belongs to the class-II pyridoxal-phosphate-dependent aminotransferase family. Histidinol-phosphate aminotransferase subfamily	-	POORLY CHARACTERIZED	-	-	-	Intermediate	-0.615	0.345	-0.209	-0.225	-0.176	0.394821478645729	shell	shell	shell	shell	23	1	115	1.02	120	1.02	121	1.02
TT_C0533	COG1197	L	Transcription-repair-coupling factor	ko:K03723	INFORMATION STORAGE AND PROCESSING	TTHA0889	TTH_RS04585	mfd	Intermediate	-0.27	0.338	-0.156	-0.425	-0.12825	0.329804361200192	persistent	persistent	persistent	persistent	33	1.97	127	1.02	175	1.02	340	1.02
TT_C0534	COG1024	I	Probable 3-hydroxyacyl-CoA dehydrogenase	ko:K07516	METABOLISM	TTHA0890	TTH_RS04590	fadN	Highly Permissive	0.974	0.642	0.898	0.765	0.81975	0.146638728399651	persistent	persistent	persistent	persistent	33	1	126	1.02	172	1.02	336	1.01
TT_C0535	COG0183	I	3-ketoacyl-CoA thiolase	ko:K00626,ko:K00632	METABOLISM	TTHA0891	TTH_RS04595	fadA	Intermediate	-0.464	0.247	-0.617	-0.578	-0.353	0.405233266156667	persistent	persistent	persistent	persistent	33	4.03	127	4.09	175	3.77	344	4.29
TT_C0536	COG1960	I	Probable acyl-CoA dehydrogenase	-	METABOLISM	TTHA0892	TTH_RS04600	fadE	Less Permissive	-0.75	-0.841	-0.653	-0.684	-0.732	0.083166499665831	persistent	persistent	persistent	persistent	33	5.09	127	6.57	175	5.82	335	1.98
TT_C0537	COG0215	J	Cysteine--tRNA ligase	ko:K01883	INFORMATION STORAGE AND PROCESSING	TTHA0893	TTH_RS04605	cysS	Intermediate	-0.585	-0.071	-0.416	-0.551	-0.40575	0.23479831771118	persistent	persistent	persistent	persistent	33	1	126	1	174	1	338	1
TT_C0538	COG1281	O	33 kDa chaperonin	ko:K04083	CELLULAR PROCESSES AND SIGNALING	TTHA0894	TTH_RS04610	hslO	Intermediate	-0.336	0.001	-0.583	-0.725	-0.41075	0.318092622779383	persistent	persistent	persistent	persistent	33	1	127	1.05	175	1.04	343	1.02
TT_C0539	COG0589	T	Universal stress protein in QAH/OAS sulfhydrylase 3'region	-	CELLULAR PROCESSES AND SIGNALING	TTHA0895	TTH_RS04615	ypzJ	Less Permissive	-0.718	-0.92	-0.845	-0.622	-0.77625	0.132384226149996	persistent	persistent	persistent	shell	33	2.06	127	2.02	175	2.81	165	1.95
TT_C0540	COG2738	S	Putative membrane protease YugP	ko:K06973	POORLY CHARACTERIZED	TTHA0896	TTH_RS04620	yugP	Intermediate	-0.467	-0.691	-0.484	-0.726	-0.592	0.135457250328901	persistent	persistent	persistent	persistent	33	1	126	1	173	1.01	323	1.01
TT_C0541	COG3809	S	Transcription factor zinc-finger domain-containing protein	ko:K09981	POORLY CHARACTERIZED	TTHA0897	TTH_RS04625	-	Intermediate	0.224	0.409	-0.412	-0.273	-0.013	0.392026359657953	persistent	persistent	persistent	shell	33	1	124	1	158	1	158	1
TT_C0542	COG1694	S	nucleoside triphosphate pyrophosphohydrolase family protein	-	POORLY CHARACTERIZED	TTHA0898	TTH_RS04630	-	Less Permissive	-0.667	-0.92	-0.754	-0.722	-0.76575	0.108929258389715	persistent	persistent	shell	shell	33	1	126	1.01	139	1.01	142	1.01
TT_C0543	COG1196	D	Chromosome partition protein Smc	ko:K03529	CELLULAR PROCESSES AND SIGNALING	TTHA0899	TTH_RS04635	smc	Intermediate	-0.425	-0.519	-0.173	0.14	-0.24425	0.294891364177839	persistent	persistent	persistent	shell	33	1.09	126	1.09	173	1.08	170	1.07
TT_C0544	COG5401	S	GerMN domain-containing protein	-	POORLY CHARACTERIZED	TTHA0900	TTH_RS04640	-	Less Permissive	-0.92	-0.92	-0.461	-0.799	-0.775	0.216965435035169	persistent	persistent	shell	shell	31	1	125	1	125	1	125	1
TT_C0545	COG0860	M	N-acetylmuramoyl-L-alanine amidase AmiC	-	CELLULAR PROCESSES AND SIGNALING	TTHA0901	TTH_RS04645	amiC	Intermediate	-0.573	-0.494	-0.598	-0.691	-0.589	0.0811706022317604	persistent	persistent	shell	shell	31	1	124	1.01	124	1.01	124	1.01
TT_C0546	COG0691	O	SsrA-binding protein	ko:K03664	CELLULAR PROCESSES AND SIGNALING	TTHA0902	TTH_RS04650	smpB	Intermediate	-0.05	-0.92	-0.81	-0.685	-0.61625	0.389516259823215	persistent	persistent	persistent	persistent	33	1	126	1	173	1	339	1
TT_C0547	COG0388	S	Hydrolase YhcX	ko:K11206	POORLY CHARACTERIZED	TTHA0903	TTH_RS04655	yhcX	Less Permissive	-0.632	-0.88	-0.74	-0.594	-0.7115	0.128232861103021	persistent	shell	shell	shell	33	1	83	1	122	1	122	1
TT_C0548	COG1268	S	Biotin transporter BioY	ko:K03523	POORLY CHARACTERIZED	TTHA0904	TTH_RS04660	bioY	Less Permissive	-0.845	-0.824	-0.551	-0.711	-0.73275	0.134700593911089	persistent	persistent	persistent	persistent	33	1	125	1	173	1	333	1
TT_C0549	COG0057	G	Glyceraldehyde-3-phosphate dehydrogenase	ko:K00134	METABOLISM	TTHA0905	TTH_RS04665	gap	Intermediate	-0.833	-0.435	-0.575	-0.582	-0.60625	0.165636902088071	persistent	persistent	persistent	persistent	33	1	127	1.01	175	1.01	343	1.02
TT_C0550	COG0126	F	Phosphoglycerate kinase	ko:K00927	METABOLISM	TTHA0906	TTH_RS04670	pgk	Intermediate	-0.547	-0.896	-0.602	-0.613	-0.6645	0.157010615352381	persistent	persistent	persistent	persistent	33	1	127	1	175	1	344	1.01
TT_C0551	COG0858	J	Ribosome-binding factor A	ko:K02834	INFORMATION STORAGE AND PROCESSING	TTHA0907	TTH_RS04675	rbfA	Less Permissive	-0.92	-0.418	-0.793	-0.55	-0.67025	0.227693324451992	persistent	persistent	shell	shell	33	1	127	1	141	1	127	1
TT_C0552	COG0824	S	Putative acyl-CoA thioesterase YneP	ko:K07107	POORLY CHARACTERIZED	TTHA0908	TTH_RS04680	yneP	Intermediate	0.076	-0.92	-0.53	-0.799	-0.54325	0.443844849018213	persistent	persistent	persistent	persistent	33	1	127	1	174	1	342	1
TT_C0553	COG4992	E	Putrescine aminotransferase	ko:K00819,ko:K09251	METABOLISM	TTHA0909	TTH_RS04685	patA	Less Permissive	-0.783	-0.92	-0.432	-0.66	-0.69875	0.207128583252047	persistent	persistent	persistent	persistent	33	2	127	3	174	2.68	344	3.18
TT_C0554	COG0557	K	Ribonuclease R	ko:K12573	INFORMATION STORAGE AND PROCESSING	TTHA0910	TTH_RS04690	rnr	Intermediate	-0.645	-0.654	-0.428	-0.584	-0.57775	0.104563776391891	persistent	persistent	persistent	persistent	33	1	126	1.02	174	1.02	327	1.01
TT_C0555	COG1355	S	MEMO1 family protein TTHA0924	ko:K06990	POORLY CHARACTERIZED	TTHA0924	TTH_RS04700	-	Highly Permissive	2.271	1.794	0.466	1.237	1.442	0.775832026493708	persistent	persistent	shell	shell	32	1	124	1	133	1	133	1
TT_C0556	COG0617	J	CC-adding tRNA nucleotidyltransferase	ko:K00970	INFORMATION STORAGE AND PROCESSING	TTHA0925	TTH_RS04705	catM	Intermediate	-0.609	0.46	-0.625	-0.703	-0.36925	0.554356308403419	persistent	persistent	shell	shell	32	1	125	1	138	1.01	289	1.01
TT_C0557	COG0237	F	Dephospho-CoA kinase	ko:K00859	METABOLISM	TTHA0926	TTH_RS04710	coaE	Less Permissive	-0.652	-0.92	-0.748	-0.757	-0.76925	0.111167666162423	persistent	persistent	persistent	persistent	33	1	127	1	175	1	342	1
TT_C0558	COG0344	I	glycerol-3-phosphate acyltransferase	ko:K08591	METABOLISM	TTHA0927	TTH_RS04715	-	Intermediate	-0.599	-0.358	0.158	-0.206	-0.25125	0.317205900533602	persistent	persistent	persistent	persistent	33	1	125	1	174	1.95	342	1.5
TT_C0559	COG0742	L	Putative rRNA methyltransferase YlbH	-	INFORMATION STORAGE AND PROCESSING	TTHA0928	TTH_RS04725	ylbH	Intermediate	-0.696	-0.012	-0.567	-0.289	-0.391	0.304437185639337	persistent	persistent	persistent	persistent	33	1	127	1.01	174	1.01	342	1.01
TT_C0560	COG0669	H	Phosphopantetheine adenylyltransferase	ko:K00954	METABOLISM	TTHA0929	TTH_RS04730	coaD	Less Permissive	-0.92	-0.92	-0.376	-0.696	-0.728	0.257329879078716	persistent	persistent	persistent	persistent	33	1	127	1.01	173	1.01	342	1.01
TT_C0561	COG0138	F	Bifunctional purine biosynthesis protein PurH	ko:K00602	METABOLISM	TTHA0930	TTH_RS04735	purH	Highly Permissive	0.582	0.517	0.793	0.481	0.59325	0.139571666179064	persistent	persistent	persistent	persistent	33	1	127	1	174	1	341	1
TT_C0562	COG0486	S	tRNA modification GTPase MnmE	ko:K03650	POORLY CHARACTERIZED	TTHA0931	TTH_RS04740	mnmE	Less Permissive	-0.92	-0.92	-0.564	-0.741	-0.78625	0.170509774890865	persistent	persistent	persistent	persistent	33	1	127	1.01	175	1.01	339	1
TT_C0563	COG3263	P	imidazoleglycerol-phosphate dehydratase	ko:K11105	METABOLISM	-	-	-	Intermediate	-0.256	0.012	0.328	0.055	0.03475	0.23906676194458	shell	shell	shell	shell	11	1	15	1	45	1	154	1.12
TT_C0564	COG0001	H	Glutamate-1-semialdehyde 2,1-aminomutase	ko:K01845	METABOLISM	TTHA0934	TTH_RS04755	hemL	Intermediate	0.121	-0.041	-0.29	-0.628	-0.2095	0.326213120520926	persistent	persistent	persistent	persistent	33	1	127	3	174	1	342	1
TT_C0565	COG2076	P	Quaternary ammonium compound-resistance protein QacF	ko:K03297	METABOLISM	TTHA0935	TTH_RS04760	qacF	Less Permissive	-0.92	-0.92	-0.798	-0.72	-0.8395	0.0982564671323641	persistent	shell	shell	shell	33	1.06	45	1.04	84	1.04	113	1.05
TT_C0566	COG0517	S	CBS domain-containing protein	-	POORLY CHARACTERIZED	TTHA0936	TTH_RS04765	-	Intermediate	-0.382	-0.92	-0.383	-0.682	-0.59175	0.260425773174111	shell	shell	shell	shell	26	1	52	1	52	1	52	1
TT_C0567	COG4636	D	Uma2 family endonuclease	-	CELLULAR PROCESSES AND SIGNALING	TTHA0937	TTH_RS04770	-	Intermediate	0.007	0.231	-0.604	1.088	0.1805	0.700392509002393	persistent	shell	shell	shell	33	1	42	1	48	1.02	48	1.02
TT_C0568	COG0022	C	Pyruvate dehydrogenase E1 component subunit beta	ko:K00162	METABOLISM	TTHA0938	TTH_RS04775	pdhB	Intermediate	-0.102	-0.92	-0.519	-0.722	-0.56575	0.349836509434526	persistent	persistent	persistent	persistent	33	2.09	127	2.2	175	2.11	341	2.03
TT_C0569	COG1071	C	Pyruvate dehydrogenase E1 component subunit alpha	ko:K00161	METABOLISM	TTHA0939	TTH_RS04780	pdhA	Intermediate	-0.717	0.45	0.215	0.169	0.02925	0.512494796721554	persistent	persistent	persistent	persistent	33	2	127	2.02	175	1.97	323	1
TT_C0570	COG0436	E	IGPS catalyzes the conversion of PRFAR and glutamine to IGP, AICAR and glutamate. The HisH subunit provides the glutamine amidotransferase activity that produces the ammonia necessary to HisF for the synthesis of IGP and AICAR	ko:K14267	METABOLISM	-	-	-	Intermediate	-0.339	-0.877	-0.389	-0.683	-0.572	0.25372163224027	persistent	persistent	persistent	shell	33	2	127	2.05	174	1.98	287	1.01
TT_C0571	COG3415	L	Belongs to the carbohydrate kinase PfkB family	-	INFORMATION STORAGE AND PROCESSING	-	-	-	Less Permissive	-0.92	-0.92	-0.845	-0.799	-0.871	0.0596154342431555	persistent	shell	shell	shell	31	4.06	91	5.92	98	5.6	104	5.4
TT_C0572	COG3335	L	Catalyzes the conversion of inosine 5'-phosphate (IMP) to xanthosine 5'-phosphate (XMP), the first committed and rate- limiting step in the de novo synthesis of guanine nucleotides, and therefore plays an important role in the regulation of cell growth	ko:K07494	INFORMATION STORAGE AND PROCESSING	-	-	-	Less Permissive	-0.92	-0.92	-0.797	-0.799	-0.859	0.0704414650614253	persistent	shell	shell	shell	31	4.19	91	5.92	98	5.6	104	5.4
TT_C0573	COG1131	V	Probable ABC transporter ATP-binding protein NosF	ko:K01990	CELLULAR PROCESSES AND SIGNALING	TTHA0941	TTH_RS04790	nosF	Intermediate	-0.529	0.541	-0.639	-0.1	-0.18175	0.535011136955734	persistent	persistent	persistent	shell	33	19.06	127	31.13	155	1.52	111	1.11
TT_C0574	COG1511	S	hypothetical protein	ko:K01992	POORLY CHARACTERIZED	TTHA0942	TTH_RS04795	-	Intermediate	-0.507	-0.471	-0.484	-0.608	-0.5175	0.0621423097950717	persistent	shell	shell	shell	30	1.8	99	1.89	99	1.89	99	1.89
TT_C0575	COG1511	S	hypothetical protein	ko:K01992	POORLY CHARACTERIZED	TTHA0943	TTH_RS11515	-	Intermediate	-0.164	-0.71	-0.53	-0.461	-0.46625	0.227200902286941	persistent	shell	shell	shell	30	1.8	99	1.89	99	1.89	99	1.89
TT_C0576	2A1XI	-	hypothetical protein	-	INFORMATION STORAGE AND PROCESSING	TTHA0944	TTH_RS04805	-	Intermediate	-0.369	-0.105	-0.499	0.37	-0.15075	0.383920456171154	shell	shell	shell	shell	22	1	64	1	64	1	64	1
TT_C0577	COG3335	L	DDE superfamily endonuclease	ko:K07494	INFORMATION STORAGE AND PROCESSING	-	-	-	Less Permissive	-0.92	-0.92	-0.845	-0.799	-0.871	0.0596154342431555	persistent	shell	shell	shell	31	4.19	91	5.92	98	5.6	104	5.4
TT_C0578	COG3415	L	Homeodomain-like domain	-	INFORMATION STORAGE AND PROCESSING	-	-	-	Less Permissive	-0.756	-0.92	-0.816	-0.799	-0.82275	0.069576696290257	persistent	shell	shell	shell	31	4.06	91	5.92	98	5.6	104	5.4
TT_C0579	COG1136	V	Belongs to the DsbB family	-	CELLULAR PROCESSES AND SIGNALING	-	-	-	Intermediate	-0.127	0.973	-0.319	-0.203	0.081	0.599884433314729	persistent	shell	shell	shell	33	1.33	84	1.05	138	1.79	122	1.93
TT_C0580	-	-	Involved in targeting and insertion of nascent membrane proteins into the cytoplasmic membrane. Acts as a receptor for the complex formed by the signal recognition particle (SRP) and the ribosome-nascent chain (RNC)	-	INFORMATION STORAGE AND PROCESSING	-	-	-	Less Permissive	-0.92	-0.92	-0.845	-0.628	-0.82825	0.138102317142038	shell	shell	shell	shell	11	1	72	1.01	76	1.01	76	1.01
TT_C0581	COG0149	G	Triosephosphate isomerase	ko:K01803	METABOLISM	TTHA0947	TTH_RS04815	tpiA	Intermediate	-0.699	-0.495	-0.48	-0.799	-0.61825	0.156519168155214	persistent	persistent	persistent	persistent	32	1	125	1	173	1	340	1.01
TT_C0582	COG3239	I	Fatty acid desaturase	ko:K10255	METABOLISM	TTHA0948	TTH_RS04820	des	Intermediate	-0.084	0.43	-0.535	-0.464	-0.16325	0.442295056118273	persistent	persistent	shell	shell	33	1	126	1.01	134	1.01	135	1.01
TT_C0583	COG1490	J	D-aminoacyl-tRNA deacylase	ko:K07560	INFORMATION STORAGE AND PROCESSING	TTHA0949	TTH_RS04825	dtd	Less Permissive	-0.651	-0.86	-0.568	-0.69	-0.69225	0.122861371743387	persistent	persistent	persistent	persistent	33	1	126	1	174	1	340	1
TT_C0584	COG1307	S	DegV domain-containing protein DR_1986	-	POORLY CHARACTERIZED	TTHA0950	TTH_RS04830	vclB	Highly Permissive	0.639	2.974	1.954	2.209	1.944	0.971982510130712	persistent	persistent	persistent	shell	33	1	124	1	155	1	155	1
TT_C0585	COG1307	S	DegV domain-containing protein DR_1986	-	POORLY CHARACTERIZED	TTHA0951	TTH_RS04835	vclB	Highly Permissive	0.606	0.886	1.127	1.064	0.92075	0.233334345235901	persistent	persistent	persistent	persistent	33	1	127	1	175	1	334	1.01
TT_C0586	COG0111	E	D-3-phosphoglycerate dehydrogenase	ko:K00058	METABOLISM	TTHA0952	TTH_RS04840	serA	Highly Permissive	4.688	3.005	4.064	3.491	3.812	0.726904395364342	persistent	persistent	persistent	persistent	33	2	126	1.06	175	2.05	339	1.15
TT_C0587	COG1510	K	HTH-type transcriptional regulator MmpR5	-	INFORMATION STORAGE AND PROCESSING	TTHA0953	TTH_RS04845	mmpR5	Highly Permissive	1.963	0.535	-0.81	1.021	0.67725	1.15520052371872	persistent	shell	shell	shell	32	1	64	1	87	1	124	1.01
TT_C0588	COG1215	M	mannosyl-3-phosphoglycerate synthase	ko:K05947	CELLULAR PROCESSES AND SIGNALING	TTHA0954	TTH_RS04850	mpgS	Highly Permissive	1.749	1.362	1.564	0.816	1.37275	0.403413249658461	persistent	shell	shell	shell	33	1	37	1	38	1	38	1
TT_C0589	COG3769	S	mannosyl-3-phosphoglycerate phosphatase	ko:K07026	POORLY CHARACTERIZED	TTHA0955	TTH_RS04855	mpgP	Highly Permissive	2.486	0.738	2.231	1.414	1.71725	0.797037587988588	persistent	shell	shell	shell	33	1	36	1	37	1	37	1
TT_C0590	COG2508	QT	helix-turn-helix domain-containing protein	-	METABOLISM	TTHA0956	TTH_RS04860	vclB	Intermediate	-0.5	-0.92	-0.625	-0.53	-0.64375	0.191719195700378	persistent	persistent	shell	shell	33	1	126	1	137	1	137	1
TT_C0591	COG0329	E	2,4-dihydroxyhept-2-ene-1,7-dioic acid aldolase	ko:K01714	METABOLISM	TTHA0957	TTH_RS04865	hpaI	Highly Permissive	4.122	1.485	3.619	2.911	3.03425	1.14608009464144	persistent	persistent	persistent	shell	30	1	123	1	163	1	167	1
TT_C0592	COG0179	Q	4-hydroxyphenylacetate degradation bifunctional isomerase/decarboxylase	ko:K05921	METABOLISM	TTHA0958	TTH_RS04870	hpaG	Highly Permissive	1.524	1.708	1.274	1.19	1.424	0.236581205227014	persistent	persistent	persistent	persistent	33	1.97	127	1.98	175	2.06	344	2
TT_C0593	COG1012	C	5-carboxymethyl-2-hydroxymuconate semialdehyde dehydrogenase	ko:K00151	METABOLISM	TTHA0959	TTH_RS04875	hpaE	Highly Permissive	4.861	2.054	5.234	3.846	3.99875	1.42299013231528	persistent	persistent	persistent	persistent	33	2.64	126	2.25	166	3.28	326	2.58
TT_C0594	COG2368	Q	4-hydroxyphenylacetate 3-monooxygenase oxygenase component	ko:K00483	METABOLISM	TTHA0960	TTH_RS04880	hpaB	Highly Permissive	0.882	0.528	0.016	1.176	0.6505	0.499112211832169	persistent	persistent	persistent	shell	33	1	126	1	166	1	309	1
TT_C0595	COG1853	S	4-hydroxyphenylacetate 3-monooxygenase, reductase component	ko:K00484	POORLY CHARACTERIZED	TTHA0961	TTH_RS04885	hpaC	Highly Permissive	3.764	2.285	3.16	2.182	2.84775	0.752091472716805	persistent	persistent	persistent	persistent	32	1.34	123	1.13	163	1.1	329	1.06
TT_C0596	COG0346	E	Homoprotocatechuate 2,3-dioxygenase	ko:K00446	METABOLISM	TTHA0962	TTH_RS04890	bphC	Highly Permissive	4.542	1.901	3.241	2.567	3.06275	1.12773885127128	persistent	persistent	persistent	shell	32	1	125	1.16	165	1.13	308	1.01
TT_C0597	COG0683	E	branched-chain amino acid	ko:K01999	METABOLISM	-	-	-	Intermediate	-0.344	0.387	-0.546	0.199	-0.076	0.440725916339547	shell	shell	persistent	shell	23	1	112	1	151	1	265	1
TT_C0598	COG0559	E	Catalyzes the attachment of glutamate to tRNA(Glu) in a two-step reaction glutamate is first activated by ATP to form Glu-AMP and then transferred to the acceptor end of tRNA(Glu)	ko:K01997	METABOLISM	-	-	-	Highly Permissive	3.563	2.42	2.808	2.366	2.78925	0.552125212248092	shell	shell	persistent	shell	23	1.13	112	1.03	151	1.02	261	1.01
TT_C0599	COG0411	P	ABC-type (Unclassified) transport system, ATPase component	ko:K01995,ko:K01998	METABOLISM	-	-	-	Intermediate	-0.272	-0.391	-0.457	-0.593	-0.42825	0.133878987646805	persistent	shell	persistent	shell	33	1.09	116	1.01	155	1.03	265	1.01
TT_C0600	COG0410	E	protein with the myosin-like domain	ko:K01996	METABOLISM	-	-	-	Intermediate	-0.033	1.034	0.535	0.456	0.498	0.436802777768945	persistent	persistent	persistent	persistent	33	5.18	127	31.13	175	30.99	344	15.98
TT_C0601	COG2050	Q	hydroxyphenylacetyl-CoA thioesterase PaaI	ko:K02614	METABOLISM	TTHA0965	TTH_RS04905	paaI	Intermediate	-0.367	-0.121	-0.031	-0.362	-0.22025	0.170582091674361	persistent	persistent	persistent	shell	32	1	123	1	160	1	271	1
TT_C0602	COG1541	H	Phenylacetate-coenzyme A ligase	ko:K01912	METABOLISM	TTHA0966	TTH_RS04910	paaK	Highly Permissive	5.786	2.375	5.461	4.444	4.5165	1.53785445778634	persistent	persistent	persistent	shell	32	1.03	125	1.22	165	1.17	305	1.1
TT_C0603	COG5496	S	thioesterase family protein	-	POORLY CHARACTERIZED	TTHA0967	TTH_RS04915	-	Intermediate	-0.167	-0.92	-0.46	-0.627	-0.5435	0.314880400575626	persistent	persistent	persistent	persistent	31	1	125	1	165	1	324	1
TT_C0604	COG1012	CI	Bifunctional protein PaaZ	ko:K02618	METABOLISM	TTHA0968	TTH_RS04920	paaZ	Intermediate	-0.635	-0.016	-0.464	-0.517	-0.408	0.270930495391961	persistent	persistent	persistent	shell	32	1	125	1.01	163	1.01	312	1.01
TT_C0605	COG2151	L	1,2-phenylacetyl-CoA epoxidase subunit PaaD	ko:K02612	INFORMATION STORAGE AND PROCESSING	TTHA0969	TTH_RS04925	paaD	Intermediate	-0.215	0.108	0.476	0.655	0.256	0.387877128310844	persistent	persistent	persistent	shell	33	1.03	127	1.76	175	1.74	176	1.73
TT_C0606	COG3396	S	1,2-phenylacetyl-CoA epoxidase subunit PaaC	ko:K02611	POORLY CHARACTERIZED	TTHA0970	TTH_RS04930	paaC	Intermediate	-0.805	0.049	-0.562	-0.699	-0.50425	0.382011670851385	persistent	persistent	persistent	shell	33	1	123	1.01	163	1.01	313	1
TT_C0607	COG3460	Q	phenylacetic acid degradation protein	ko:K02610	METABOLISM	TTHA0971	TTH_RS04935	-	Intermediate	-0.476	-0.92	-0.48	-0.373	-0.56225	0.243587595469611	persistent	persistent	persistent	shell	33	1	125	1	165	1.01	313	1
TT_C0608	COG3396	S	1,2-phenylacetyl-CoA epoxidase, subunit A	ko:K02609	POORLY CHARACTERIZED	TTHA0972	TTH_RS04940	paaA	Intermediate	-0.478	-0.863	-0.596	-0.577	-0.6285	0.164670377825926	persistent	persistent	persistent	persistent	33	1	125	1.01	165	1.01	315	1.01
TT_C0609	COG1309	K	TetR/AcrR family transcriptional regulator	-	INFORMATION STORAGE AND PROCESSING	TTHA0973	TTH_RS04945	-	Intermediate	-0.531	0.317	-0.796	-0.717	-0.43175	0.51137812168036	persistent	persistent	persistent	persistent	33	1	125	1	165	1	321	1.04
TT_C0610	COG4974	L	Tyrosine recombinase XerC	ko:K04763	INFORMATION STORAGE AND PROCESSING	TTHA0974	TTH_RS04950	xerC	Intermediate	-0.658	-0.671	-0.354	-0.745	-0.607	0.172964350854928	persistent	persistent	shell	shell	33	1.45	124	1.61	137	1.64	129	1
TT_C0611	COG3842	P	sn-glycerol-3-phosphate import ATP-binding protein UgpC	ko:K10112	METABOLISM	TTHA0975	TTH_RS11690	ugpC	Intermediate	-0.316	-0.92	-0.431	-0.751	-0.6045	0.27948583744679	persistent	persistent	persistent	persistent	33	19.06	127	31.13	175	30.99	344	15.98
TT_C0612	COG0395	G	Diacetylchitobiose uptake system permease protein DasC	ko:K02026	METABOLISM	TTHA0976	TTH_RS04960	dasC	Less Permissive	-0.662	-0.753	-0.612	-0.675	-0.6755	0.05836951259005	persistent	shell	shell	shell	32	1.94	38	1.97	61	1.98	128	1.64
TT_C0613	COG1175	G	Trehalose transport system permease protein SugA	ko:K02025	METABOLISM	TTHA0977	TTH_RS04965	sugA	Intermediate	-0.306	-0.855	-0.333	-0.599	-0.52325	0.257674698020586	persistent	shell	shell	shell	30	1	38	1.97	61	1.98	128	1.64
TT_C0614	COG1626	G	sugar ABC transporter permease	ko:K01194	METABOLISM	TTHA0978	TTH_RS04970	-	Less Permissive	-0.626	-0.92	-0.512	-0.719	-0.69425	0.172673825462923	persistent	shell	shell	shell	31	1	40	1	66	1.02	69	1.01
TT_C0615	COG1653	G	trehalase family glycosidase	ko:K02027	METABOLISM	TTHA0979	TTH_RS04975	-	Highly Permissive	2.106	1.201	0.938	1.225	1.3675	0.50920886349971	persistent	shell	shell	shell	30	1	37	1	60	1	61	1
TT_C0616	COG1980	G	Fructose-1,6-bisphosphate aldolase/phosphatase	ko:K01622	METABOLISM	TTHA0980	TTH_RS04980	fbp	Intermediate	-0.224	0.144	-0.697	-0.148	-0.23125	0.348673079928271	persistent	shell	shell	shell	32	1	111	1.05	112	1.04	112	1.04
TT_C0617	COG1733	K	Uncharacterized HTH-type transcriptional regulator sll1512	-	INFORMATION STORAGE AND PROCESSING	TTHA0981	TTH_RS04985	fabG2	Intermediate	0.571	2.192	-0.483	0.102	0.5955	1.14834910487476	persistent	persistent	persistent	persistent	32	1	123	1.01	174	2.03	327	1.01
TT_C0618	COG2193	P	Bacterioferritin	ko:K03594	METABOLISM	TTHA0982	TTH_RS04990	bfr	Highly Permissive	2.024	1.969	1.093	1.25	1.584	0.48113130570909	persistent	persistent	shell	shell	31	1	122	1.01	130	1.02	130	1.02
TT_C0619	COG0029	H	L-aspartate oxidase	ko:K00278	METABOLISM	TTHA0983	TTH_RS04995	nadB	Intermediate	-0.214	0.984	-0.071	0.538	0.30925	0.555576202394115	persistent	shell	shell	persistent	32	1	113	1	118	1	343	1.52
TT_C0620	COG0379	H	Quinolinate synthase A	ko:K03517	METABOLISM	TTHA0984	TTH_RS05000	nadA	Intermediate	-0.462	-0.569	-0.688	-0.799	-0.6295	0.145909789481949	persistent	shell	shell	shell	32	1	114	1.04	119	1.03	186	1
TT_C0621	COG0157	H	Probable nicotinate-nucleotide pyrophosphorylase [carboxylating]	ko:K00767	METABOLISM	TTHA0985	TTH_RS05005	nadC	Intermediate	-0.208	-0.193	-0.628	-0.799	-0.457	0.304358341433252	persistent	shell	shell	shell	32	1	114	1	119	1	188	1.01
TT_C0622	COG1331	O	thioredoxin domain-containing protein	ko:K06888	CELLULAR PROCESSES AND SIGNALING	TTHA0986	TTH_RS05010	yyaL	Intermediate	-0.257	-0.108	-0.547	-0.318	-0.3075	0.182410708749971	persistent	persistent	persistent	persistent	31	1	123	1.02	163	1.02	326	1.01
TT_C0623	COG0183	I	Beta-ketoadipyl-CoA thiolase	ko:K00626,ko:K00632	METABOLISM	TTHA0987	TTH_RS05015	pcaF	Intermediate	-0.279	0.496	0.102	0.007	0.0815	0.320281646888068	persistent	persistent	persistent	persistent	33	4.03	127	4.09	175	3.77	344	4.29
TT_C0624	COG1984	E	5-oxoprolinase subunit B	-	METABOLISM	TTHA0988	TTH_RS05020	pxpB	Intermediate	-0.644	-0.882	-0.578	-0.401	-0.62625	0.198988064968731	persistent	persistent	persistent	persistent	33	1	124	1	172	1	322	1.03
TT_C0625	COG0477	EGP	Methylates the class 1 translation termination release factors RF1 PrfA and RF2 PrfB on the glutamine residue of the universally conserved GGQ motif	-	METABOLISM	-	-	-	Intermediate	-0.698	-0.861	-0.321	-0.265	-0.53625	0.289559867154733	shell	shell	shell	shell	16	1	82	1.02	120	1.09	282	1.73
TT_C0626	COG1846	K	single-stranded nucleic acid binding R3H	-	INFORMATION STORAGE AND PROCESSING	-	-	-	Intermediate	-0.719	-0.854	-0.512	-0.516	-0.65025	0.166710077679785	shell	shell	shell	shell	16	1	83	1.01	122	1.02	122	1.02
TT_C0627	COG1956	T	Required for the insertion and or proper folding and or complex formation of integral membrane proteins into the membrane. Involved in integration of membrane proteins that insert both dependently and independently of the Sec translocase complex, as well as at least some lipoproteins. Aids folding of multispanning membrane proteins	-	CELLULAR PROCESSES AND SIGNALING	-	-	-	Highly Permissive	1.699	0.884	0.522	0.807	0.978	0.505257030299101	persistent	persistent	persistent	shell	33	1.06	127	2.08	174	2.71	182	1.36
TT_C0628	COG2203	T	Could be involved in insertion of integral membrane proteins into the membrane	-	CELLULAR PROCESSES AND SIGNALING	-	-	-	Intermediate	0.035	-0.859	-0.483	-0.638	-0.48625	0.38021167350131	shell	shell	shell	shell	14	1	62	1.1	14	1	14	1
TT_C0629	COG2202	T	RNaseP catalyzes the removal of the 5'-leader sequence from pre-tRNA to produce the mature 5'-terminus. It can also cleave other RNA substrates such as 4.5S RNA. The protein component plays an auxiliary but essential role in vivo by binding to the 5'-leader sequence and broadening the substrate specificity of the ribozyme	-	CELLULAR PROCESSES AND SIGNALING	-	-	-	Highly Permissive	1.605	1.123	1.371	1.044	1.28575	0.254374232185573	persistent	persistent	persistent	persistent	33	1	123	1.5	166	2.43	342	4.56
TT_C0630	COG0524	G	Fructokinase	ko:K00847	METABOLISM	TTHA0992	TTH_RS05040	frk	Intermediate	-0.282	-0.747	-0.717	-0.542	-0.572	0.21342445970413	persistent	persistent	shell	shell	33	1	127	3.17	146	3.2	146	3.2
TT_C0631	COG5621	S	lipocalin family protein	-	POORLY CHARACTERIZED	TTHA0993	TTH_RS05045	-	Intermediate	-0.563	-0.92	-0.249	-0.584	-0.579	0.274142298815779	shell	shell	shell	shell	25	1	71	1	119	1	237	1
TT_C0632	2F9QI	-	DUF4388 domain-containing protein	-	INFORMATION STORAGE AND PROCESSING	TTHA0994	TTH_RS05050	-	Less Permissive	-0.92	-0.92	-0.28	-0.674	-0.6985	0.302140695703177	shell	shell	shell	shell	24	1.08	103	1.15	104	1.14	106	1.14
TT_C0633	COG3437	T	Cyclic di-GMP phosphodiesterase TM_0186	ko:K07814	CELLULAR PROCESSES AND SIGNALING	TTHA0995	TTH_RS05055	cdpA	Less Permissive	-0.788	-0.92	-0.528	-0.696	-0.733	0.164709845890685	persistent	persistent	persistent	persistent	33	2.15	120	1	166	2.43	342	4.56
TT_C0634	COG1012	C	Succinate-semialdehyde dehydrogenase [NADP(+)] GabD	ko:K00135	METABOLISM	TTHA0996	TTH_RS05060	gabD	Intermediate	-0.556	-0.92	-0.532	-0.612	-0.655	0.179818426938583	persistent	persistent	persistent	persistent	33	2.64	126	2.25	166	3.28	326	2.58
TT_C0635	COG2062	T	COG0411 ABC-type branched-chain amino acid transport systems ATPase component	ko:K08296	CELLULAR PROCESSES AND SIGNALING	-	-	-	Intermediate	-0.522	-0.92	-0.436	-0.311	-0.54725	0.263167088874477	shell	shell	shell	shell	22	1.18	102	1.1	140	1.08	137	1.07
TT_C0636	COG0248	FP	AMP-dependent synthetase and ligase	ko:K01524	METABOLISM	-	-	-	Intermediate	-0.579	-0.92	-0.391	-0.624	-0.6285	0.218974123280964	shell	shell	shell	shell	18	1.06	66	1.02	113	1.02	113	1.02
TT_C0637	COG0855	P	Polyphosphate kinase	ko:K00937	METABOLISM	TTHA0997	TTH_RS05065	ppk	Intermediate	-0.38	-0.92	-0.567	-0.48	-0.58675	0.234937403010532	persistent	shell	shell	shell	32	1.16	84	1.1	131	1.06	134	1.06
TT_C0638	COG0507	L	ATP-dependent DNA helicase PcrA	-	INFORMATION STORAGE AND PROCESSING	TTHA0998	TTH_RS05070	addA	Intermediate	-0.725	-0.784	-0.601	-0.541	-0.66275	0.111374368685079	persistent	persistent	persistent	shell	33	1	125	1.02	173	1.02	175	1.02
TT_C0639	COG3857	L	PD-(D/E)XK endonuclease-like domain-containing protein	-	INFORMATION STORAGE AND PROCESSING	TTHA0999	TTH_RS05075	addB	Less Permissive	-0.695	-0.92	-0.583	-0.655	-0.71325	0.14541521011687	persistent	shell	shell	shell	30	1	89	1.01	134	1.01	136	1.01
TT_C0640	COG3295	S	COG0559 Branched-chain amino acid ABC-type transport system, permease components	ko:K09939	POORLY CHARACTERIZED	-	-	-	Less Permissive	-0.215	-0.92	-0.796	-0.758	-0.67225	0.312583188927364	persistent	shell	shell	shell	33	1	75	1	102	1	195	1.03
TT_C0641	COG3656	S	branched-chain amino acid transport system, permease component	-	POORLY CHARACTERIZED	-	-	-	Less Permissive	-0.84	-0.92	-0.817	-0.458	-0.75875	0.205302013303978	shell	shell	shell	shell	17	1	55	1	82	1	175	1.03
TT_C0642	COG1477	H	COG0683 ABC-type branched-chain amino acid transport systems, periplasmic component	ko:K03734	METABOLISM	-	-	-	Intermediate	-0.599	-0.206	0.628	1.042	0.21625	0.751515967894229	shell	shell	shell	shell	27	1	68	1	91	1	196	1.01
TT_C0643	COG0745	T	Transcriptional regulatory protein QseB	ko:K07666	CELLULAR PROCESSES AND SIGNALING	TTHA1002	TTH_RS05090	qseB	Intermediate	-0.69	0.925	-0.553	-0.067	-0.09625	0.731429365466459	persistent	persistent	persistent	persistent	33	9.52	127	9.15	175	9.15	344	7.97
TT_C0644	COG0642	T	HAMP domain-containing sensor histidine kinase	-	CELLULAR PROCESSES AND SIGNALING	TTHA1003	TTH_RS05095	cutS	Intermediate	-0.362	0.353	0.11	-0.19	-0.02225	0.317213256343426	persistent	shell	shell	shell	33	1.06	100	1.7	138	1.38	149	1.05
TT_C0645	COG1538	MU	TolC family protein	-	CELLULAR PROCESSES AND SIGNALING	TTHA1004	TTH_RS05100	-	Highly Permissive	0.157	0.238	0.658	1.167	0.555	0.463337889665846	persistent	shell	shell	shell	29	1	47	1	47	1	47	1
TT_C0646	COG1538	MU	TolC family protein	-	CELLULAR PROCESSES AND SIGNALING	TTHA1005	TTH_RS05105	-	Highly Permissive	1.6	1.718	2.763	2.225	2.0765	0.531948932386058	persistent	shell	shell	shell	29	1	53	1.02	89	1.03	53	1.02
TT_C0647	COG0845	M	Multidrug resistance protein MdtA	ko:K02005	CELLULAR PROCESSES AND SIGNALING	TTHA1006	TTH_RS05110	mdtA	Intermediate	-0.759	-0.49	-0.353	-0.76	-0.5905	0.203001642029484	persistent	shell	shell	shell	29	1.03	47	1.02	85	1.01	163	1.02
TT_C0648	COG1136	V	Uncharacterized ABC transporter ATP-binding protein TM_0352	ko:K02003	CELLULAR PROCESSES AND SIGNALING	TTHA1007	TTH_RS05115	guaB3	Intermediate	-0.277	-0.283	-0.577	-0.69	-0.45675	0.209256421645788	persistent	persistent	persistent	persistent	33	19.06	127	31.13	175	30.99	344	5.58
TT_C0649	COG0577	V	Macrolide export ATP-binding/permease protein MacB	ko:K02004	CELLULAR PROCESSES AND SIGNALING	TTHA1008	TTH_RS05120	macB	Intermediate	-0.405	-0.92	-0.427	-0.662	-0.6035	0.24093498431458	persistent	shell	shell	shell	29	1	47	1.06	85	1.06	167	1.07
TT_C0650	COG1511	U	ABC-type branched-chain amino acid transport systems ATPase component	ko:K01992	CELLULAR PROCESSES AND SIGNALING	-	-	-	Intermediate	-0.237	-0.92	-0.579	-0.799	-0.63375	0.299808133089592	shell	shell	shell	shell	26	1	71	1.01	101	1.01	115	1.01
TT_C0651	2EPGH	-	COG1121 ABC-type Mn Zn transport systems ATPase component	-	INFORMATION STORAGE AND PROCESSING	-	-	-	Intermediate	-0.613	-0.885	-0.513	-0.645	-0.664	0.157695909902572	persistent	persistent	shell	shell	32	1	125	1	125	1	125	1
TT_C0652	COG2834	M	ABC-type Mn2 Zn2 transport systems permease components	-	CELLULAR PROCESSES AND SIGNALING	-	-	-	Intermediate	-0.439	-0.92	-0.742	-0.477	-0.6445	0.227810593842048	persistent	persistent	persistent	shell	32	1	126	1	174	1.01	174	1.01
TT_C0653	2BMUT	-	Transcriptional regulator, BadM Rrf2 family	-	INFORMATION STORAGE AND PROCESSING	-	-	-	Less Permissive	-0.92	-0.92	-0.629	-0.799	-0.817	0.137702578044131
TT_C0654	2BMUP	-	Cysteine sulfinate desulfinase cysteine desulfurase	-	INFORMATION STORAGE AND PROCESSING	-	-	-	Less Permissive	-0.92	-0.824	-0.792	-0.627	-0.79075	0.121965500586573	persistent	shell	shell	shell	32	1	78	1.29	86	1.27	86	1.27
TT_C0655	2A1XW	-	Catalyzes the transfer of the enolpyruvyl moiety of phosphoenolpyruvate (PEP) to the 5-hydroxyl of shikimate-3- phosphate (S3P) to produce enolpyruvyl shikimate-3-phosphate and inorganic phosphate	-	INFORMATION STORAGE AND PROCESSING	-	-	-	Less Permissive	-0.183	-0.92	-0.845	-0.799	-0.68675	0.339515709013098	cloud	shell	shell	shell	8	1	26	1	26	1	26	1
TT_C0656	COG5519	L	Belongs to the cytidylate kinase family. Type 1 subfamily	-	INFORMATION STORAGE AND PROCESSING	-	-	ppol	Intermediate	-0.558	-0.92	-0.3	-0.389	-0.54175	0.273929887623336	shell	shell	shell	shell	22	1.41	71	1.87	82	1.78	82	1.78
TT_C0657	COG1846	K	Belongs to the CDP-alcohol phosphatidyltransferase class-I family	-	INFORMATION STORAGE AND PROCESSING	-	-	-	Intermediate	-0.541	0.242	-0.415	-0.521	-0.30875	0.37130614053635	shell	shell	shell	shell	19	1	40	1.02	44	1.07	44	1.07
TT_C0658	2DE5G	-	Uncharacterized ATP-dependent helicase YqhH	-	INFORMATION STORAGE AND PROCESSING	TTHA1020	TTH_RS05190	yqhH	Less Permissive	-0.92	-0.92	-0.144	-0.724	-0.677	0.367149379226857	shell	shell	shell	shell	22	1.09	63	1.35	86	1.36	86	1.36
TT_C0659	2A1IW	-	hypothetical protein	-	INFORMATION STORAGE AND PROCESSING	TTHA1021	TTH_RS05195	-	Less Permissive	-0.92	-0.92	-0.548	-0.547	-0.73375	0.215063362756189	shell	shell	shell	shell	11	1	38	1.42	39	1.41	39	1.41
TT_C0660	2BMS0	-	hypothetical protein	-	INFORMATION STORAGE AND PROCESSING	TTHA1022	TTH_RS05200	-	Less Permissive	-0.92	-0.92	-0.691	-0.711	-0.8105	0.126703064945828	shell	shell	shell	shell	11	1	38	1.42	38	1.42	38	1.42
TT_C0661	-	-	hypothetical protein	-	INFORMATION STORAGE AND PROCESSING	TTHA1023	TTH_RS05205	-	Less Permissive	-0.92	-0.834	-0.58	-0.799	-0.78325	0.144723587112352	cloud	shell	shell	shell	7	1	10	1	10	1	10	1
TT_C0662	-	-	hypothetical protein	-	INFORMATION STORAGE AND PROCESSING	TTHA1024	TTH_RS05210	-	Intermediate	-0.056	0.413	-0.53	-0.736	-0.22725	0.513072688157666	cloud	shell	shell	shell	7	1	8	1	8	1	8	1
TT_C0663	COG1572	S	hypothetical protein	-	POORLY CHARACTERIZED	TTHA1025	TTH_RS05215	-	Intermediate	-0.152	-0.902	-0.356	-0.658	-0.517	0.330278670216531	shell	shell	shell	shell	22	1.14	61	1.15	75	1.08	75	1.08
TT_C0664	2EGVY	S	Putative DNA-binding protein MT0521	-	POORLY CHARACTERIZED	TTHA1026	TTH_RS05220	cyp127A1	Less Permissive	-0.426	-0.92	-0.813	-0.745	-0.726	0.212576260825772
TT_C0665	COG4974	L	ICEBs1 integrase	-	INFORMATION STORAGE AND PROCESSING	TTHA1027	TTH_RS05225	int	Intermediate	-0.164	1.338	-0.141	-0.1	0.23325	0.73697551972007	persistent	shell	shell	shell	31	2.61	98	2.38	111	2.11	112	2.12
TT_C0666	COG2897	P	Sulfur carrier protein TtuD	ko:K01011	METABOLISM	TTHA1028	TTH_RS05235	ttuD	Less Permissive	-0.591	-0.887	-0.691	-0.799	-0.742	0.128680482850612	persistent	persistent	persistent	persistent	33	1	127	1	166	1	332	1.04
TT_C0667	COG1760	E	Probable L-serine dehydratase, alpha chain	ko:K01752	METABOLISM	TTHA1029	TTH_RS05240	sdaAA	Less Permissive	-0.82	-0.593	-0.675	-0.74	-0.707	0.0963984785495428	persistent	persistent	shell	shell	33	1	127	1	136	1.01	302	1.01
TT_C0668	COG2197	T	Nitrate/nitrite response regulator protein NarL	-	CELLULAR PROCESSES AND SIGNALING	TTHA1030	TTH_RS05245	narL	Intermediate	-0.773	0.151	-0.305	0.047	-0.22	0.417118688145233	persistent	persistent	persistent	shell	33	2	126	1.64	175	2	176	1
TT_C0669	COG0335	J	50S ribosomal protein L19	ko:K02884	INFORMATION STORAGE AND PROCESSING	TTHA1031	TTH_RS05250	rplS	Intermediate	0.002	-0.857	-0.777	-0.742	-0.5935	0.399907072538942	persistent	persistent	persistent	persistent	33	1	127	1.01	175	1.01	343	1
TT_C0670	COG0336	J	tRNA (guanine-N(1)-)-methyltransferase	ko:K00554	INFORMATION STORAGE AND PROCESSING	TTHA1032	TTH_RS05255	trmD	Intermediate	-0.744	0.635	-0.626	-0.695	-0.3575	0.663434749366256	persistent	persistent	persistent	persistent	33	1	127	1	175	1.01	337	1
TT_C0671	COG0806	J	Ribosome maturation factor RimM	ko:K02860	INFORMATION STORAGE AND PROCESSING	TTHA1033	TTH_RS05260	rimM	Intermediate	-0.747	-0.655	-0.479	-0.747	-0.657	0.126343447264457	persistent	persistent	persistent	persistent	33	1	127	1	175	1	336	1
TT_C0672	COG1837	L	UPF0109 protein CCA_00022	ko:K06960	INFORMATION STORAGE AND PROCESSING	TTHA1034	TTH_RS05265	xypA	Intermediate	0.697	1.959	-0.115	-0.579	0.4905	1.11199445442262	persistent	persistent	persistent	persistent	33	1	126	1	174	1	343	1
TT_C0673	COG0228	J	30S ribosomal protein S16	ko:K02959	INFORMATION STORAGE AND PROCESSING	TTHA1035	TTH_RS05270	rpsP	Less Permissive	-0.92	-0.92	-0.037	-0.799	-0.669	0.425176825959898	persistent	persistent	persistent	persistent	33	1	127	1	175	1	343	1
TT_C0674	COG0541	U	Signal recognition particle protein	ko:K03106	CELLULAR PROCESSES AND SIGNALING	TTHA1036	TTH_RS05275	ffh	Less Permissive	-0.42	-0.92	-0.688	-0.666	-0.6735	0.204361607614216	persistent	persistent	persistent	persistent	33	1	127	1	174	2.01	344	1.01
TT_C0675	COG2050	Q	PaaI family thioesterase	-	METABOLISM	TTHA1037	TTH_RS05280	-	Intermediate	-0.659	-0.92	-0.228	-0.694	-0.62525	0.288992935323109	persistent	persistent	shell	shell	33	1	126	1	133	1	133	1
TT_C0676	COG2185	I	Pivalyl-CoA mutase small subunit	ko:K01849	METABOLISM	TTHA1038	TTH_RS05285	pcl	Less Permissive	-0.24	-0.92	-0.81	-0.74	-0.6775	0.3009291167922	persistent	persistent	persistent	persistent	33	1	127	1.01	174	1.01	325	1
TT_C0677	COG1884	I	Methylmalonyl-CoA mutase	ko:K01848,ko:K11942	METABOLISM	TTHA1039	TTH_RS05290	bhbA	Intermediate	-0.602	-0.556	-0.628	-0.414	-0.55	0.0954288565721431	persistent	persistent	persistent	persistent	33	2	127	2.02	175	1.98	344	1.95
TT_C0678	COG0053	P	Uncharacterized transporter sll1263	-	METABOLISM	TTHA1040	TTH_RS05295	ybcG	Intermediate	0.065	-0.044	-0.586	-0.234	-0.19975	0.285606226589454	persistent	persistent	persistent	persistent	33	1	127	1	174	1.01	341	1.07
TT_C0679	COG1190	J	Lysine--tRNA ligase	ko:K04567	INFORMATION STORAGE AND PROCESSING	TTHA1041	TTH_RS05300	lysS	Less Permissive	-0.618	-0.827	-0.725	-0.682	-0.713	0.0877990129025757	persistent	persistent	persistent	persistent	33	1	127	1	173	1.01	341	1.01
TT_C0680	COG0782	K	Transcription inhibitor protein Gfh1	ko:K03624	INFORMATION STORAGE AND PROCESSING	TTHA1042	TTH_RS05305	gfh1	Intermediate	-0.741	-0.92	-0.719	-0.287	-0.66675	0.268693598732832	persistent	persistent	persistent	persistent	33	1.97	127	2	175	1.93	340	1.3
TT_C0681	2E7PI	-	hypothetical protein	-	INFORMATION STORAGE AND PROCESSING	TTHA1043	TTH_RS05310	-	Intermediate	-0.92	-0.284	-0.337	-0.799	-0.585	0.321520346686385	persistent	persistent	persistent	shell	33	1	127	1	173	1	136	1
TT_C0682	COG0818	M	Diacylglycerol kinase	ko:K00901	CELLULAR PROCESSES AND SIGNALING	TTHA1044	TTH_RS05315	dgkA	Intermediate	-0.274	-0.435	-0.595	-0.4	-0.426	0.132189258262538	persistent	persistent	persistent	persistent	33	1	127	1	174	1	337	1
TT_C0683	COG0319	S	Endoribonuclease YbeY	ko:K07042	POORLY CHARACTERIZED	TTHA1045	TTH_RS05320	ybeY	Less Permissive	-0.818	-0.92	-0.739	-0.799	-0.819	0.075281693215106	persistent	persistent	persistent	persistent	33	1	127	1	174	1	337	1
TT_C0684	COG1702	T	PhoH-like protein	ko:K06217	CELLULAR PROCESSES AND SIGNALING	TTHA1046	TTH_RS05325	phoH	Less Permissive	-0.633	-0.864	-0.726	-0.582	-0.70125	0.123799232630901	persistent	persistent	persistent	persistent	33	1	121	1	164	1	329	1.01
TT_C0685	2EBN0	-	hypothetical protein	-	INFORMATION STORAGE AND PROCESSING	TTHA1047	TTH_RS05330	-	Less Permissive	-0.799	-0.92	-0.845	-0.799	-0.84075	0.0571102734482451	persistent	shell	shell	shell	30	1	89	1	106	1	106	1
TT_C0686	COG4864	S	flotillin-like protein FloA	-	POORLY CHARACTERIZED	TTHA1048	TTH_RS05335	floA	Intermediate	-0.59	-0.891	-0.418	-0.446	-0.58625	0.216690831985727	persistent	persistent	persistent	shell	32	1	126	1.12	174	1.09	179	1.08
TT_C0687	COG1030	O	NfeD family protein	ko:K07403	CELLULAR PROCESSES AND SIGNALING	TTHA1049	TTH_RS05340	-	Intermediate	-0.368	-0.92	-0.574	-0.666	-0.632	0.228881337523763	persistent	persistent	persistent	shell	32	1	126	1.01	174	1.01	176	1.01
TT_C0688	COG0169	E	Shikimate dehydrogenase (NADP(+))	ko:K00014	METABOLISM	TTHA1050	TTH_RS05345	aroE	Intermediate	-0.35	-0.885	-0.481	-0.735	-0.61275	0.241840684473615	persistent	persistent	persistent	persistent	33	1	127	1.96	174	1.7	335	1.37
TT_C0689	COG1739	S	hypothetical protein	-	POORLY CHARACTERIZED	TTHA1051	TTH_RS05350	-	Intermediate	-0.449	-0.735	-0.644	-0.755	-0.64575	0.139779290311548	persistent	persistent	persistent	shell	33	1	123	1.02	161	1.02	305	1.01
TT_C0690	COG0258	L	DNA polymerase I, thermostable	ko:K02335	INFORMATION STORAGE AND PROCESSING	TTHA1054	TTH_RS05365	polA	Intermediate	-0.099	-0.429	-0.148	0.293	-0.09575	0.297165918862398	persistent	persistent	persistent	persistent	33	1	127	1.03	175	1.11	343	1.02
TT_C0691	COG1109	G	Phosphoglucosamine mutase	ko:K03431	METABOLISM	TTHA1056	TTH_RS05375	glmM	Intermediate	-0.015	-0.318	-0.284	-0.298	-0.22875	0.143181411735835	persistent	persistent	persistent	persistent	33	1	126	1	174	1	340	1.01
TT_C0692	COG1432	S	NYN domain-containing protein	-	POORLY CHARACTERIZED	TTHA1057	TTH_RS05380	-	Intermediate	-0.363	-0.55	-0.467	-0.497	-0.46925	0.0787077929220904	persistent	persistent	persistent	persistent	33	1	127	1	174	1	342	1
TT_C0693	COG0809	J	S-adenosylmethionine:tRNA ribosyltransferase-isomerase	ko:K07568	INFORMATION STORAGE AND PROCESSING	TTHA1058	TTH_RS05385	queA	Intermediate	-0.405	-0.669	-0.703	-0.444	-0.55525	0.15244753195772	persistent	persistent	persistent	persistent	33	1	124	1	172	1	339	1
TT_C0694	COG0221	C	ADP-ribosylarginine hydrolase Tri1	ko:K05521	METABOLISM	TTHA1059	TTH_RS05390	tri1	Intermediate	-0.546	-0.131	-0.529	-0.228	-0.3585	0.210565112653228	persistent	shell	shell	shell	33	1.03	49	1.02	60	1.02	60	1.02
TT_C0695	COG2239	P	Magnesium transporter MgtE	ko:K06213	METABOLISM	TTHA1060	TTH_RS05395	mgtE	Intermediate	-0.461	-0.859	-0.652	-0.689	-0.66525	0.163295999134496	persistent	persistent	persistent	shell	33	1	127	1	175	1	175	1
TT_C0696	COG2304	S	vWA domain-containing protein	-	POORLY CHARACTERIZED	TTHA1061	TTH_RS05400	-	Highly Permissive	1.064	0.312	0.289	0.919	0.646	0.4034261601169	persistent	persistent	persistent	shell	33	1	126	1.02	170	1.02	170	1.02
TT_C0697	COG0108	H	Riboflavin biosynthesis protein RibBA	ko:K14652	METABOLISM	TTHA1062	TTH_RS05405	ribBA	Less Permissive	-0.584	-0.92	-0.629	-0.736	-0.71725	0.149446478713953	persistent	persistent	shell	shell	33	1	127	1.01	154	1.01	300	1.02
TT_C0698	COG0307	H	Riboflavin synthase	ko:K00793	METABOLISM	TTHA1063	TTH_RS05410	ribE	Less Permissive	-0.775	-0.92	-0.368	-0.756	-0.70475	0.236145964747795	persistent	persistent	persistent	shell	33	1	126	1.01	161	1.01	308	1.01
TT_C0699	COG0117	H	Riboflavin biosynthesis protein RibD	ko:K11752	METABOLISM	TTHA1064	TTH_RS05415	ribD	Less Permissive	-0.882	-0.871	-0.492	-0.668	-0.72825	0.185706533720994	persistent	shell	shell	shell	33	1	119	1.01	137	1.01	283	1.01
TT_C0700	COG1158	K	Transcription termination factor Rho	ko:K03628	INFORMATION STORAGE AND PROCESSING	TTHA1065	TTH_RS05420	rho	Intermediate	-0.547	0.496	-0.58	-0.759	-0.3475	0.56999444441737	persistent	persistent	persistent	persistent	33	1	127	1	175	1	344	1.02
TT_C0701	COG0176	G	fructose-6-phosphate aldolase	ko:K00616	METABOLISM	TTHA1066	TTH_RS05425	fsa	Highly Permissive	0.471	0.813	1.332	1.851	1.11675	0.604073050218266	persistent	persistent	persistent	shell	33	1	127	1.01	173	1.01	267	1.01
TT_C0702	COG0060	J	Isoleucine--tRNA ligase	ko:K01870	INFORMATION STORAGE AND PROCESSING	TTHA1067	TTH_RS05430	ileS	Intermediate	0.079	0.461	-0.016	0.311	0.20875	0.217127266827545	persistent	persistent	persistent	persistent	33	1	126	1.02	173	1.01	341	1.01
TT_C0703	COG0006	E	Aminopeptidase YpdF; Xaa-Pro peptidase family protein	ko:K01262,ko:K01271	METABOLISM	TTHA1068	TTH_RS05435	ypdF	Intermediate	-0.68	-0.84	-0.093	-0.309	-0.4805	0.340885611312651	persistent	persistent	persistent	persistent	33	2.03	127	1.02	175	1.02	339	1.02
TT_C0704	COG2177	D	permease-like cell division protein FtsX	ko:K09811	CELLULAR PROCESSES AND SIGNALING	TTHA1069	TTH_RS05440	ftsX	Intermediate	-0.204	0.893	-0.137	0.509	0.26525	0.527726175839958	persistent	persistent	persistent	shell	33	1	127	1	175	1	175	1
TT_C0705	COG4942	D	peptidoglycan DD-metalloendopeptidase family protein	ko:K21471	CELLULAR PROCESSES AND SIGNALING	TTHA1070	TTH_RS05445	-	Intermediate	-0.535	-0.831	-0.459	-0.585	-0.6025	0.160900590427754	persistent	persistent	persistent	shell	33	1	126	1.03	174	1.01	172	1.01
TT_C0706	COG1040	S	ComF family protein	-	POORLY CHARACTERIZED	TTHA1071	TTH_RS05450	-	Intermediate	-0.593	-0.109	-0.702	-0.799	-0.55075	0.30628567819385	persistent	persistent	persistent	persistent	33	1	126	1.01	174	1.01	333	1
TT_C0707	COG0182	E	Methylthioribose-1-phosphate isomerase	ko:K08963	METABOLISM	TTHA1072	TTH_RS05455	mtnA	Intermediate	-0.833	0.087	-0.574	-0.65	-0.4925	0.401334856032549	persistent	persistent	persistent	shell	33	1	124	1.01	172	1.04	177	1.04
TT_C0708	COG0254	J	50S ribosomal protein L31	ko:K02909	INFORMATION STORAGE AND PROCESSING	TTHA1073	TTH_RS05460	rpmE	Intermediate	-0.516	-0.92	-0.557	-0.411	-0.601	0.221375999903633	persistent	persistent	persistent	persistent	33	1	127	1.01	175	1.01	343	1
TT_C0709	-	-	hypothetical protein	-	INFORMATION STORAGE AND PROCESSING	TTHA1074	TTH_RS05465	-	Less Permissive	-0.92	-0.92	-0.153	-0.799	-0.698	0.36778345077867
TT_C0710	COG2001	K	Transcriptional regulator MraZ	ko:K03925	INFORMATION STORAGE AND PROCESSING	TTHA1075	TTH_RS05475	mraZ	Less Permissive	-0.727	-0.92	-0.742	-0.383	-0.693	0.224489049473094	persistent	persistent	persistent	persistent	33	1	126	1	174	1.03	343	1.03
TT_C0711	COG0275	J	Ribosomal RNA small subunit methyltransferase H	ko:K03438	INFORMATION STORAGE AND PROCESSING	TTHA1076	TTH_RS05480	rsmH	Less Permissive	-0.82	-0.887	-0.581	-0.74	-0.757	0.131825642422102	persistent	persistent	persistent	persistent	33	1	126	1.01	174	1.01	343	1.01
TT_C0712	2ENPB	-	hypothetical protein	-	INFORMATION STORAGE AND PROCESSING	TTHA1077	TTH_RS05485	-	Highly Permissive	1.472	0.471	0.017	1.295	0.81375	0.687309428132628	persistent	persistent	shell	shell	33	1	125	1	134	1	134	1
TT_C0713	COG0768	M	penicillin-binding protein 2	ko:K03587	CELLULAR PROCESSES AND SIGNALING	TTHA1078	TTH_RS05490	-	Highly Permissive	1.098	-0.047	0.954	0.573	0.6445	0.511447944565231	persistent	persistent	persistent	persistent	32	1	124	1	172	1	338	1.22
TT_C0714	COG0770	M	UDP-N-acetylmuramoyl-tripeptide--D-alanyl-D-alanine ligase	ko:K01929	CELLULAR PROCESSES AND SIGNALING	TTHA1079	TTH_RS05495	murF	Intermediate	-0.759	-0.92	-0.443	-0.53	-0.663	0.217066809991763	persistent	persistent	persistent	persistent	32	1	124	1	172	1	334	1
TT_C0715	2DU87	-	hypothetical protein	-	INFORMATION STORAGE AND PROCESSING	TTHA1080	TTH_RS05500	-	Intermediate	-0.739	-0.92	-0.508	-0.408	-0.64375	0.230501446127062	persistent	persistent	persistent	shell	32	1	125	1	173	1	173	1
TT_C0716	COG0472	M	Phospho-N-acetylmuramoyl-pentapeptide-transferase	ko:K01000	CELLULAR PROCESSES AND SIGNALING	TTHA1081	TTH_RS05505	mraY	Highly Permissive	0.974	1.041	2.209	0.871	1.27375	0.627408094199196	persistent	persistent	persistent	persistent	32	1	125	1	172	1	341	1.02
TT_C0717	COG0771	M	UDP-N-acetylmuramoylalanine--D-glutamate ligase	ko:K01925	CELLULAR PROCESSES AND SIGNALING	TTHA1082	TTH_RS05510	murD	Intermediate	-0.456	-0.421	-0.121	0.292	-0.1765	0.346637659042792	persistent	persistent	persistent	persistent	32	1	126	1.01	173	1.01	337	1.01
TT_C0718	COG0772	D	Probable peptidoglycan glycosyltransferase FtsW	ko:K03588	CELLULAR PROCESSES AND SIGNALING	TTHA1083	TTH_RS05515	ftsW	Highly Permissive	0.607	-0.219	0.979	1.279	0.6615	0.648167416644805	persistent	persistent	persistent	shell	32	1	125	1.01	171	1	173	1
TT_C0719	COG0707	M	Belongs to the Nudix hydrolase family	ko:K02563	CELLULAR PROCESSES AND SIGNALING	TTHA1084	TTH_RS05520	murG	Intermediate	-0.463	-0.866	-0.445	-0.609	-0.59575	0.194558260340358	persistent	persistent	persistent	persistent	32	1	126	1	174	1	341	1
TT_C0720	COG0773	M	UDP-N-acetylmuramate--L-alanine ligase	ko:K01924	CELLULAR PROCESSES AND SIGNALING	TTHA1085	TTH_RS05525	murC	Intermediate	-0.197	-0.799	-0.641	-0.618	-0.56375	0.257396419296514	persistent	persistent	persistent	persistent	33	1	127	1.01	175	1.01	342	1
TT_C0721	COG0812	M	UDP-N-acetylenolpyruvoylglucosamine reductase	ko:K00075	CELLULAR PROCESSES AND SIGNALING	TTHA1086	TTH_RS05530	murB	Intermediate	-0.314	-0.92	-0.595	-0.705	-0.6335	0.252161984975267	persistent	persistent	persistent	persistent	33	1	125	1.01	173	1.01	337	1
TT_C0722	COG1589	M	FtsQ-type POTRA domain-containing protein	ko:K03589	CELLULAR PROCESSES AND SIGNALING	TTHA1087	TTH_RS05535	-	Less Permissive	-0.92	-0.92	-0.768	-0.48	-0.772	0.20743513042234	persistent	persistent	persistent	shell	33	1	126	1	174	1	174	1
TT_C0723	COG0849	D	Cell division protein FtsA	ko:K03590	CELLULAR PROCESSES AND SIGNALING	TTHA1088	TTH_RS05540	ftsA	Intermediate	0.029	0.55	-0.272	-0.428	-0.03025	0.430832043840752	persistent	persistent	persistent	persistent	33	1	126	1	174	1	334	1.01
TT_C0724	COG0206	D	Cell division protein FtsZ	ko:K03531	CELLULAR PROCESSES AND SIGNALING	TTHA1089	TTH_RS05545	ftsZ	Less Permissive	-0.649	-0.792	-0.628	-0.775	-0.711	0.0844393273303382	persistent	persistent	persistent	persistent	33	1	126	1	174	1	342	1.01
TT_C0725	COG0817	L	Crossover junction endodeoxyribonuclease RuvC	ko:K01159	INFORMATION STORAGE AND PROCESSING	TTHA1090	TTH_RS05550	ruvC	Intermediate	-0.455	0.864	-0.643	-0.799	-0.25825	0.761270593591179	persistent	persistent	persistent	persistent	33	1	125	1	173	1	337	1.01
TT_C0726	COG1839	S	adenosine-specific kinase	ko:K09129	POORLY CHARACTERIZED	TTHA1091	TTH_RS05555	-	Intermediate	-0.746	-0.261	-0.814	-0.747	-0.642	0.255985676682635	persistent	persistent	persistent	shell	33	1	127	1.01	175	1.01	175	1.01
TT_C0727	COG1060	H	Cyclic dehypoxanthine futalosine synthase	-	METABOLISM	TTHA1092	TTH_RS05560	mqnC	Intermediate	-0.172	-0.92	-0.42	-0.384	-0.474	0.316825924865164	persistent	persistent	persistent	persistent	33	1	127	1	173	1.01	341	1.01
TT_C0728	2DTT2	-	hypothetical protein	-	INFORMATION STORAGE AND PROCESSING	TTHA1093	TTH_RS05565	-	Intermediate	0.003	-0.92	-0.471	0.072	-0.329	0.46204978086782	persistent	shell	shell	shell	32	1	60	1	68	1	68	1
TT_C0729	COG0159	E	Tryptophan synthase alpha chain	ko:K01695	METABOLISM	TTHA1094	TTH_RS05570	trpA	Less Permissive	-0.764	-0.92	-0.65	-0.564	-0.7245	0.15393829932801	persistent	persistent	persistent	persistent	33	1	126	1	173	1	331	1
TT_C0730	COG0133	E	Tryptophan synthase beta chain	ko:K01696	METABOLISM	TTHA1095	TTH_RS05575	trpB	Intermediate	-0.276	0.437	-0.455	-0.7	-0.2485	0.488931147163552	persistent	persistent	persistent	persistent	33	1	127	1.01	174	1.01	343	1.01
TT_C0731	COG1351	F	Flavin-dependent thymidylate synthase	ko:K03465	METABOLISM	TTHA1096	TTH_RS05580	thyX	Less Permissive	-0.764	-0.92	-0.459	-0.768	-0.72775	0.193322485327841	persistent	persistent	shell	shell	33	1	127	1.01	137	1.01	192	1.02
TT_C0732	COG0272	L	DNA ligase	ko:K01972	INFORMATION STORAGE AND PROCESSING	TTHA1097	TTH_RS05585	ligA	Intermediate	-0.835	-0.257	-0.687	-0.737	-0.629	0.255504729245207	persistent	persistent	persistent	persistent	33	1	127	1.01	175	1.01	343	1.04
TT_C0733	COG1744	S	ABC transporter guanosine-binding protein NupN	ko:K07335	POORLY CHARACTERIZED	TTHA1098	TTH_RS05590	nupN	Intermediate	0.122	0.228	-0.476	0.592	0.1165	0.443327944829408	persistent	persistent	persistent	persistent	33	1	127	1.02	175	1.13	337	1.28
TT_C0734	COG3845	S	Nucleoside import ATP-binding protein NupA	ko:K02056	POORLY CHARACTERIZED	TTHA1099	TTH_RS05595	nupA	Intermediate	0.094	0.132	-0.35	0.161	0.00925000000000001	0.241066208056348	persistent	persistent	persistent	persistent	33	2.09	125	1.02	175	2.38	338	1.76
TT_C0735	COG1452	M	hypothetical protein	-	CELLULAR PROCESSES AND SIGNALING	TTHA1102	TTH_RS05610	-	Intermediate	-0.827	-0.298	-0.463	-0.497	-0.52125	0.221588770774454	persistent	persistent	shell	shell	33	1	124	1.73	124	1.73	124	1.73
TT_C0736	COG1452	M	peptidoglycan bridge formation glycyltransferase FemA/FemB family protein	-	CELLULAR PROCESSES AND SIGNALING	TTHA1103	TTH_RS05615	-	Intermediate	0.276	-0.92	-0.303	-0.718	-0.41625	0.528158041372719	persistent	persistent	persistent	persistent	33	1	127	1.02	174	1.02	342	1
TT_C0737	2EAF4	-	Bifunctional chorismate mutase/prephenate dehydratase	-	INFORMATION STORAGE AND PROCESSING	TTHA1104	TTH_RS05620	pheA	Intermediate	-0.841	0.635	-0.684	-0.753	-0.41075	0.700121120473689	persistent	persistent	persistent	shell	33	1	127	1.02	174	1.02	174	1.02
TT_C0738	COG2348	V	hypothetical protein	-	CELLULAR PROCESSES AND SIGNALING	TTHA1105	TTH_RS05625	-	Intermediate	-0.157	-0.162	-0.048	-0.163	-0.1325	0.0563944441707987	persistent	persistent	persistent	shell	33	1	127	1	174	1	174	1
TT_C0741	2A1M8	-	O-antigen ligase family protein	-	INFORMATION STORAGE AND PROCESSING	TTHA1106	TTH_RS05630	-	Intermediate	-0.92	0.721	-0.699	-0.676	-0.3935	0.751098972617235	persistent	shell	shell	shell	32	1	109	1.01	110	1.01	110	1.01
TT_C0742	COG3307	M	hypothetical protein	-	CELLULAR PROCESSES AND SIGNALING	TTHA1107	TTH_RS05635	-	Intermediate	-0.662	-0.569	-0.625	-0.581	-0.60925	0.0426174846747201	persistent	shell	shell	shell	32	1	109	1.1	116	1.07	193	1.07
TT_C0743	COG1452	M	LptF/LptG family permease	-	CELLULAR PROCESSES AND SIGNALING	TTHA1108	TTH_RS05640	-	Less Permissive	-0.659	-0.92	-0.661	-0.759	-0.74975	0.122722926410132	persistent	shell	persistent	shell	33	1	116	1.03	156	1.03	156	1.03
TT_C0744	COG0795	S	Short-chain dehydrogenase reductase SDR	ko:K11720	POORLY CHARACTERIZED	-	-	-	Highly Permissive	-0.126	1.142	0.829	1.345	0.7975	0.651224743592154	persistent	shell	shell	shell	33	1	119	1.02	127	1.02	127	1.02
TT_C0745	COG0438	M	Protein of unknown function (DUF2892)	ko:K00754	CELLULAR PROCESSES AND SIGNALING	-	-	-	Intermediate	-0.624	-0.309	-0.661	-0.643	-0.55925	0.167515919641488	persistent	persistent	persistent	persistent	32	1	126	1	173	1.16	340	1.09
TT_C0746	COG0466	O	Lon protease 2	ko:K01338	CELLULAR PROCESSES AND SIGNALING	TTHA1111	TTH_RS05650	lon2	Intermediate	-0.399	-0.652	-0.456	-0.571	-0.5195	0.11366764417957	persistent	persistent	persistent	persistent	33	1.94	127	2	175	1.98	344	1.98
TT_C0747	COG4371	S	DUF1517 domain-containing protein	-	POORLY CHARACTERIZED	TTHA1112	TTH_RS05655	-	Intermediate	-0.385	-0.539	-0.323	0.12	-0.28175	0.282808975576566	persistent	persistent	persistent	shell	31	1	123	1.02	162	1.01	162	1.01
TT_C0748	COG0039	C	L-lactate dehydrogenase	ko:K00016	METABOLISM	TTHA1113	TTH_RS05660	ldh	Intermediate	-0.222	-0.32	-0.4	-0.544	-0.3715	0.136101677677634	persistent	shell	shell	shell	31	1	58	1.02	68	1.03	89	1.04
TT_C0749	COG2382	P	alpha/beta hydrolase-fold protein	ko:K07214	METABOLISM	TTHA1114	TTH_RS05665	ybbA	Intermediate	-0.699	0.162	-0.602	-0.499	-0.4095	0.389653264668303	persistent	persistent	persistent	persistent	33	1	127	1.02	173	1.02	341	1.01
TT_C0750	COG0861	P	Uncharacterized membrane protein YceF	-	METABOLISM	TTHA1115	TTH_RS05670	yceF	Less Permissive	-0.675	-0.92	-0.612	-0.724	-0.73275	0.132984648236805	persistent	persistent	persistent	shell	33	1.97	127	1.97	166	1.95	257	1.63
TT_C0751	COG0500	Q	class I SAM-dependent methyltransferase	-	METABOLISM	TTHA1116	TTH_RS05675	-	Less Permissive	-0.92	-0.92	-0.682	-0.752	-0.8185	0.120635815577299	persistent	persistent	persistent	shell	33	1	127	1.02	158	1.01	158	1.01
TT_C0752	COG0247	C	Probable iron-sulfur-binding oxidoreductase FadF	-	METABOLISM	TTHA1117	TTH_RS05680	fadF	Intermediate	-0.651	-0.52	-0.581	-0.662	-0.6035	0.0662243661099649	persistent	persistent	persistent	persistent	33	1	127	1.02	175	1.02	332	1.01
TT_C0753	2A1QN	-	hypothetical protein	-	INFORMATION STORAGE AND PROCESSING	TTHA1118	TTH_RS05685	-	Less Permissive	-0.92	-0.92	-0.633	-0.799	-0.818	0.135884755092934	persistent	persistent	shell	shell	33	1	125	1.03	125	1.03	125	1.03
TT_C0754	COG1963	S	Uncharacterized membrane protein YuiD	ko:K09775	POORLY CHARACTERIZED	TTHA1119	TTH_RS05690	yuiD	Intermediate	-0.274	-0.537	-0.327	-0.743	-0.47025	0.214384973043044	persistent	persistent	persistent	persistent	32	1	125	1.03	170	1.02	329	1.01
TT_C0755	COG0190	F	bifunctional methylenetetrahydrofolate dehydrogenase/methenyltetrahydrofolate cyclohydrolase	ko:K01491	METABOLISM	TTHA1120	TTH_RS05695	folD	Intermediate	-0.422	-0.703	-0.403	-0.682	-0.5525	0.162070972107901	persistent	persistent	persistent	shell	33	1	126	1.03	173	1.02	298	1.01
TT_C0756	COG0781	K	Transcription antitermination protein NusB	ko:K03625	INFORMATION STORAGE AND PROCESSING	TTHA1121	TTH_RS05700	nusB	Less Permissive	-0.826	-0.92	-0.812	-0.69	-0.812	0.0944175124998889	persistent	persistent	persistent	shell	33	1	126	1.02	174	1.01	334	1.01
TT_C0757	COG1302	S	Asp23/Gls24 family envelope stress response protein	-	POORLY CHARACTERIZED	TTHA1122	TTH_RS05705	-	Less Permissive	-0.92	-0.92	-0.673	-0.799	-0.828	0.118031069356053	persistent	persistent	persistent	shell	32	1	126	1.02	174	1.02	176	1.02
TT_C0758	COG0439	I	Biotin carboxylase	ko:K01961	METABOLISM	TTHA1123	TTH_RS05710	accC	Intermediate	0.334	-0.159	0.746	1.103	0.506	0.543389976597532	persistent	persistent	persistent	persistent	32	1	126	1.02	173	1.02	341	1.01
TT_C0759	COG0511	I	Biotin carboxyl carrier protein of acetyl-CoA carboxylase	ko:K02160	METABOLISM	TTHA1124	TTH_RS05715	accB	Less Permissive	-0.671	-0.566	-0.698	-0.748	-0.67075	0.0767740190429028	persistent	persistent	persistent	persistent	31	1	124	1.02	171	1.02	339	1.01
TT_C0760	COG0231	J	Elongation factor P	ko:K02356	INFORMATION STORAGE AND PROCESSING	TTHA1125	TTH_RS05720	efp	Intermediate	0.043	-0.684	-0.662	-0.709	-0.503	0.364506058477313	persistent	persistent	persistent	persistent	33	1	126	1	173	1	341	1
TT_C0761	COG5322	S	hypothetical protein	-	POORLY CHARACTERIZED	TTHA1126	TTH_RS05725	-	Intermediate	-0.076	-0.889	-0.683	-0.311	-0.48975	0.365096676694452	persistent	persistent	persistent	persistent	33	1	127	1.01	175	1.01	341	1
TT_C0762	2A1SC	-	Protein of unknown function (DUF402)	-	INFORMATION STORAGE AND PROCESSING	-	-	-	Less Permissive	-0.669	-0.92	-0.845	-0.799	-0.80825	0.105379868412646	persistent	persistent	shell	shell	33	1	119	1	119	1	119	1
TT_C0763	COG1506	E	alpha/beta fold hydrolase	-	METABOLISM	TTHA1128	TTH_RS05730	-	Intermediate	-0.518	-0.888	-0.53	-0.531	-0.61675	0.180929774590401	persistent	persistent	persistent	shell	33	1	120	1.02	153	1.01	157	1.01
TT_C0764	COG0010	E	N(1)-aminopropylagmatine ureohydrolase	ko:K01480	METABOLISM	TTHA1129	TTH_RS05735	sepA	Less Permissive	-0.599	-0.827	-0.514	-0.77	-0.6775	0.14583209523284	persistent	persistent	shell	shell	33	1	126	1	129	1	129	1
TT_C0765	COG0624	E	M20/M25/M40 family metallo-hydrolase	-	METABOLISM	TTHA1130	TTH_RS05740	-	Highly Permissive	0.309	0.696	1.151	1.433	0.89725	0.495969337089838	persistent	persistent	persistent	persistent	33	2	127	1.99	174	1.97	343	2.08
TT_C0766	COG2018	S	Mutual gliding-motility protein MglB	-	POORLY CHARACTERIZED	TTHA1131	TTH_RS05745	MglB	Highly Permissive	1.323	2.017	2.238	2.52	2.0245	0.510966730815226	persistent	persistent	persistent	persistent	33	1	126	1	174	1	336	1.01
TT_C0767	COG1100	S	Mutual gliding-motility protein MglA	ko:K06883	POORLY CHARACTERIZED	TTHA1132	TTH_RS05750	mglA	Intermediate	-0.776	1.238	-0.581	-0.673	-0.198	0.960641105373559	persistent	persistent	persistent	persistent	33	1	126	1	174	1	338	1.01
TT_C0768	2BMV9	C	Cytochrome c oxidase polypeptide 2A	-	METABOLISM	TTHA1133	TTH_RS05755	cbaD	Intermediate	0.043	-0.92	-0.845	-0.799	-0.63025	0.451595228052733	persistent	persistent	persistent	shell	33	1	124	1	168	1.01	168	1.01
TT_C0769	COG1622	C	Cytochrome c oxidase subunit 2	ko:K02275	METABOLISM	TTHA1134	TTH_RS05760	cbaB	Less Permissive	-0.33	-0.92	-0.757	-0.799	-0.7015	0.257125779856215	persistent	persistent	persistent	shell	33	1	125	1.02	171	1.02	268	1.02
TT_C0770	COG0843	C	Cytochrome c oxidase subunit 1	ko:K02274	METABOLISM	TTHA1135	TTH_RS05765	cbaA	Highly Permissive	0.626	1.144	0.36	0.52	0.6625	0.339110109944641	persistent	persistent	persistent	shell	33	1	126	1.04	173	1.04	274	1.01
TT_C0771	2CAPY	-	hypothetical protein	-	INFORMATION STORAGE AND PROCESSING	TTHA1136	TTH_RS05770	-	Highly Permissive	0.876	2.22	0.968	1.359	1.35575	0.613038538755925	persistent	persistent	shell	shell	33	2	117	1	117	1	117	1
TT_C0772	COG0477	EGP	Putative metabolite transport protein HI_1104	-	METABOLISM	TTHA1137	TTH_RS05775	cbs	Intermediate	-0.539	-0.92	-0.552	-0.609	-0.655	0.179263307269874	persistent	persistent	persistent	shell	32	1.06	123	1.02	164	1.01	167	1.03
TT_C0773	COG0184	J	30S ribosomal protein S15	ko:K02956	INFORMATION STORAGE AND PROCESSING	TTHA1138	TTH_RS05780	rpsO	Intermediate	-0.92	0.803	-0.682	-0.799	-0.3995	0.807533900217198	persistent	persistent	persistent	persistent	33	1	127	1	175	1	341	1
TT_C0774	COG1185	J	Polyribonucleotide nucleotidyltransferase	ko:K00962	INFORMATION STORAGE AND PROCESSING	TTHA1139	TTH_RS05785	pnp	Intermediate	-0.357	-0.92	-0.637	-0.513	-0.60675	0.238190924820125	persistent	persistent	persistent	persistent	33	1	127	1.96	175	1.96	342	1.01
TT_C0775	COG0595	S	Ribonuclease J	ko:K12574	POORLY CHARACTERIZED	TTHA1140	TTH_RS05790	rnj	Highly Permissive	3.694	1.519	1.178	2.205	2.149	1.11503393072438	persistent	persistent	persistent	persistent	33	1	126	1.02	174	1.01	341	1.01
TT_C0776	COG0474	P	Calcium-transporting ATPase 1	ko:K01535,ko:K01537	METABOLISM	TTHA1141	TTH_RS05795	azu	Highly Permissive	0.473	2.101	1.359	1.435	1.342	0.66837614160491	persistent	persistent	persistent	shell	32	1	122	1.11	154	1.1	166	1.11
TT_C0777	COG0745	T	Uncharacterized transcriptional regulatory protein YrkP	-	CELLULAR PROCESSES AND SIGNALING	TTHA1142	TTH_RS05800	yrkP	Less Permissive	-0.481	-0.92	-0.568	-0.728	-0.67425	0.193146533319481	persistent	persistent	shell	shell	33	2.15	124	1	145	1.89	180	1.69
TT_C0778	COG0642	T	Alkaline phosphatase synthesis sensor protein PhoR	-	CELLULAR PROCESSES AND SIGNALING	TTHA1143	TTH_RS05805	phoR	Highly Permissive	0.486	0.649	0.472	0.771	0.5945	0.142479238253625	persistent	persistent	shell	shell	33	1	127	1.03	135	1.02	135	1.02
TT_C0779	COG1960	I	Acyl-CoA dehydrogenase	ko:K00249	METABOLISM	TTHA1144	TTH_RS05810	acdA	Intermediate	-0.772	-0.329	-0.632	-0.712	-0.61125	0.196711929819554	persistent	persistent	persistent	persistent	33	5.09	127	6.57	175	5.82	341	1.61
TT_C0780	COG2086	C	Electron transfer flavoprotein subunit beta	ko:K03521	METABOLISM	TTHA1145	TTH_RS05815	etfB	Less Permissive	-0.805	-0.846	-0.544	-0.666	-0.71525	0.137722849713958	persistent	persistent	persistent	persistent	33	1	127	1.01	175	1.01	342	1.01
TT_C0781	COG2025	C	Electron transfer flavoprotein subunit alpha	ko:K03522	METABOLISM	TTHA1146	TTH_RS05820	etfA	Intermediate	-0.017	1.449	-0.318	0.22	0.3335	0.77556968309323	persistent	persistent	persistent	persistent	33	1	126	1.01	173	1.01	339	1.01
TT_C0782	2BMSK	-	hypothetical protein	-	INFORMATION STORAGE AND PROCESSING	TTHA1147	TTH_RS05825	-	Less Permissive	-0.92	-0.86	-0.687	-0.799	-0.8165	0.0994669124215016	persistent	persistent	shell	shell	33	1	126	1	126	1	126	1
TT_C0783	COG4799	I	Putative propionyl-CoA carboxylase beta chain	-	METABOLISM	TTHA1148	TTH_RS05830	yqjD	Highly Permissive	0.024	0.666	0.555	1.055	0.575	0.425316352848089	persistent	persistent	persistent	persistent	33	1	127	1.01	170	1.01	337	1.04
TT_C0784	COG1573	L	Type-5 uracil-DNA glycosylase	ko:K21929	INFORMATION STORAGE AND PROCESSING	TTHA1149	TTH_RS05835	udgb	Intermediate	-0.67	-0.92	-0.294	-0.299	-0.54575	0.305376679965361	persistent	persistent	persistent	shell	33	1	124	1	171	1.01	179	1.01
TT_C0785	COG1387	L	DNA polymerase/3'-5' exonuclease PolX	ko:K02347	INFORMATION STORAGE AND PROCESSING	TTHA1150	TTH_RS05840	polX	Highly Permissive	0.419	1.344	-0.156	1.003	0.6525	0.660610071575257	persistent	persistent	shell	shell	33	1	126	1	145	1.01	145	1.01
TT_C0786	29UXW	-	-	-	INFORMATION STORAGE AND PROCESSING	-	-	-	Intermediate	0.054	-0.92	-0.845	-0.799	-0.6275	0.45706199433629	persistent	persistent	shell	shell	33	1	126	1	126	1	126	1
TT_C0787	-	-	aminopeptidase	-	INFORMATION STORAGE AND PROCESSING	TTHA1152	TTH_RS05850	-	Less Permissive	-0.92	-0.92	-0.845	-0.799	-0.871	0.0596154342431555	persistent	persistent	shell	shell	33	1	123	1	123	1	123	1
TT_C0788	COG2309	E	Mercuric reductase	ko:K19689	METABOLISM	TTHA1153	TTH_RS05855	merA	Intermediate	-0.42	-0.298	-0.182	-0.658	-0.3895	0.203675395339414	persistent	persistent	persistent	persistent	33	1	127	1	174	1.1	343	1.59
TT_C0789	COG1249	C	hypothetical protein	-	METABOLISM	TTHA1154	TTH_RS11705	-	Highly Permissive	0.647	1.155	1.935	1.979	1.429	0.644240120865919	persistent	persistent	shell	shell	32	1	127	2.46	72	1.01	74	1.01
TT_C0790	-	-	PFAM FAD-dependent pyridine nucleotide-disulphide oxidoreductase	-	INFORMATION STORAGE AND PROCESSING	-	-	-	Less Permissive	-0.92	-0.92	-0.845	-0.799	-0.871	0.0596154342431555	persistent	shell	shell	shell	32	1	56	1	60	1	60	1
TT_C0791	COG0789	K	Mercuric resistance operon regulatory protein	ko:K13638	INFORMATION STORAGE AND PROCESSING	TTHA1155	TTH_RS05860	merR	Intermediate	-0.92	0.187	-0.741	-0.74	-0.5535	0.50086624961161	persistent	shell	shell	shell	32	1	58	1	70	1.01	176	1.24
TT_C0792	COG2873	E	O-acetyl-L-homoserine sulfhydrylase 2	ko:K01740	METABOLISM	TTHA1156	TTH_RS05865	oah2	Highly Permissive	2.184	1.521	2.452	2.11	2.06675	0.392376838426191	persistent	persistent	persistent	shell	33	2.06	127	2.02	175	2.81	165	1.95
TT_C0793	COG2358	S	TAXI family TRAP transporter solute-binding subunit	ko:K07080	POORLY CHARACTERIZED	TTHA1157	TTH_RS05870	bcsP31	Intermediate	-0.652	0.097	-0.42	-0.541	-0.379	0.331174676970729	persistent	persistent	persistent	shell	33	1	125	1.02	166	1.03	308	1.02
TT_C0794	COG4666	S	TRAP transporter permease	-	POORLY CHARACTERIZED	TTHA1158	TTH_RS05875	-	Highly Permissive	1.246	0.464	1.329	1.173	1.053	0.397804809758086	persistent	persistent	persistent	persistent	33	1	126	1.01	174	1.05	316	1.06
TT_C0795	COG1126	E	Uncharacterized amino-acid ABC transporter ATP-binding protein YhdZ	ko:K09972	METABOLISM	TTHA1159	TTH_RS05880	yhdZ	Intermediate	-0.591	-0.486	-0.343	-0.425	-0.46125	0.10447447854221	persistent	persistent	persistent	persistent	33	19.06	127	31.13	175	30.99	344	15.98
TT_C0796	2A1KY	-	amino acid ABC transporter ATP-binding protein	-	INFORMATION STORAGE AND PROCESSING	TTHA1160	TTH_RS05885	-	Intermediate	-0.374	0.733	0.417	0.119	0.22375	0.47080029382602	persistent	persistent	shell	shell	33	1	125	1	125	1	125	1
TT_C0797	COG1752	S	PNPLA domain-containing protein	ko:K07001	POORLY CHARACTERIZED	TTHA1161	TTH_RS05890	ylbK	Intermediate	-0.371	-0.92	-0.686	-0.65	-0.65675	0.224984999499967	persistent	persistent	persistent	shell	32	1	124	1.01	172	1.01	172	1.01
TT_C0798	COG3311	K	helix-turn-helix domain-containing protein	-	INFORMATION STORAGE AND PROCESSING	TTHA1162	TTH_RS05895	vapB50	Intermediate	-0.451	-0.92	-0.773	-0.463	-0.65175	0.232799448739324	shell	shell	shell	shell	22	1	46	1	59	1	123	1.14
TT_C0799	COG1569	S	hypothetical protein	-	POORLY CHARACTERIZED	TTHA1163	TTH_RS05900	-	Highly Permissive	0.016	1.908	0.934	0.768	0.9065	0.778016923552009	shell	shell	shell	shell	22	1	29	1.03	40	1.02	96	1.16
TT_C0800	COG0134	E	Indole-3-glycerol phosphate synthase	ko:K01609	METABOLISM	TTHA1164	TTH_RS05905	trpC	Highly Permissive	0.708	1.321	1.965	1.749	1.43575	0.554081447081564	persistent	persistent	persistent	persistent	33	1.03	127	1.01	175	1.01	332	1
TT_C0801	COG0106	E	1-(5-phosphoribosyl)-5-[(5-phosphoribosylamino)methylideneamino] imidazole-4-carboxamide isomerase	ko:K01814	METABOLISM	TTHA1165	TTH_RS05910	hisA	Less Permissive	-0.859	-0.88	-0.494	-0.728	-0.74025	0.177407957356296	persistent	persistent	persistent	persistent	33	1	127	1	175	1	336	1
TT_C0802	28Y5M	-	lipopolysaccharide assembly protein LapA domain-containing protein	-	INFORMATION STORAGE AND PROCESSING	TTHA1166	TTH_RS05915	-	Intermediate	-0.661	-0.92	-0.346	-0.72	-0.66175	0.237896861405666	persistent	persistent	shell	shell	33	1	127	1	135	1	135	1
TT_C0803	COG0608	L	Single-stranded-DNA-specific exonuclease RecJ	ko:K07462	INFORMATION STORAGE AND PROCESSING	TTHA1167	TTH_RS05920	recJ	Intermediate	0.275	0.019	-0.525	0.081	-0.0375	0.342805581440365	persistent	persistent	persistent	persistent	33	1	127	1.02	172	1.02	338	1.01
TT_C0804	29K7C	-	hypothetical protein	-	INFORMATION STORAGE AND PROCESSING	TTHA1168	TTH_RS05925	-	Intermediate	-0.063	-0.92	-0.665	-0.754	-0.6005	0.373590238987405	persistent	persistent	shell	shell	33	1	125	1.01	142	1.01	142	1.01
TT_C0805	COG0525	J	Valine--tRNA ligase	ko:K01873	INFORMATION STORAGE AND PROCESSING	TTHA1169	TTH_RS05930	valS	Intermediate	0.046	1.14	0.217	0.603	0.5015	0.485250794263475	persistent	persistent	persistent	persistent	33	1.03	127	1.01	173	1.01	338	1
TT_C0806	COG0765	P	Glutamine transport system permease protein GlnP	ko:K02029	METABOLISM	TTHA1170	TTH_RS05935	glnP	Less Permissive	-0.865	-0.92	-0.416	-0.643	-0.711	0.230250588128094	persistent	persistent	shell	persistent	33	1.06	127	1	155	1.26	327	2.21
TT_C0807	COG0834	ET	Probable amino-acid-binding protein YxeM	ko:K02030	METABOLISM	TTHA1171	TTH_RS05940	yxeM	Intermediate	0.46	-0.92	-0.656	-0.701	-0.45425	0.620313025818417	persistent	persistent	shell	shell	32	1	126	1	133	1	293	1.67
TT_C0808	COG0058	G	Glycogen phosphorylase	ko:K00688	METABOLISM	TTHA1172	TTH_RS05945	glgP	Highly Permissive	0.722	1.146	1.196	1.636	1.175	0.373725389379243	persistent	persistent	persistent	persistent	33	1	127	1.03	173	1.08	339	1.04
TT_C0809	COG0168	P	Trk system potassium uptake protein TrkG	ko:K03498	METABOLISM	TTHA1173	TTH_RS05950	trkG	Intermediate	-0.776	-0.229	-0.196	-0.013	-0.3035	0.329015197217393	persistent	persistent	persistent	shell	33	1	125	1.01	172	1.17	174	1.18
TT_C0810	COG0569	P	Trk system potassium uptake protein TrkA	ko:K03499	METABOLISM	TTHA1174	TTH_RS05955	trkA	Intermediate	-0.457	-0.403	-0.523	-0.046	-0.35725	0.21322347431744	persistent	persistent	persistent	shell	33	1	127	1	175	1	177	1
TT_C0811	COG0621	J	Ribosomal protein S12 methylthiotransferase RimO	ko:K14441	INFORMATION STORAGE AND PROCESSING	TTHA1175	TTH_RS05960	rimO	Highly Permissive	0.289	1.321	0.128	0.689	0.60675	0.531377063236016	persistent	persistent	persistent	persistent	33	1	127	1.01	175	1.01	337	1
TT_C0812	COG1426	S	Cytoskeleton protein RodZ	ko:K15539	POORLY CHARACTERIZED	TTHA1176	TTH_RS05965	rodZ	Less Permissive	-0.591	-0.824	-0.612	-0.74	-0.69175	0.110043551984355	persistent	persistent	persistent	shell	33	1	127	1.02	172	1.05	168	1.04
TT_C0813	COG2313	Q	Pseudouridine-5'-phosphate glycosidase	ko:K16329	METABOLISM	TTHA1177	TTH_RS05970	psuG	Intermediate	-0.869	-0.02	-0.577	-0.769	-0.55875	0.379053536236418	persistent	persistent	persistent	persistent	33	1	127	1.01	172	1.01	330	1.36
TT_C0814	COG0745	KT	DUF4388 domain-containing protein	-	INFORMATION STORAGE AND PROCESSING	TTHA1178	TTH_RS05975	-	Intermediate	-0.411	-0.253	-0.708	-0.668	-0.51	0.216038576802076	persistent	persistent	persistent	shell	33	1	124	1.01	171	1.01	171	1.01
TT_C0815	COG3001	G	Probable ketoamine kinase TTHA1179	ko:K01613	METABOLISM	TTHA1179	TTH_RS05980	yniA	Intermediate	0.018	0.357	-0.732	-0.767	-0.281	0.558582133620473	persistent	persistent	shell	shell	33	1	127	1	158	1	162	1
TT_C0816	COG0394	T	Low molecular weight protein-tyrosine-phosphatase	ko:K01104	CELLULAR PROCESSES AND SIGNALING	TTHA1180	TTH_RS05985	ptpA	Highly Permissive	3.18	2.976	-0.582	1.939	1.87825	1.72782413746307	persistent	persistent	persistent	shell	33	1	126	1	173	1	245	1
TT_C0817	COG4585	T	Sensor histidine kinase MctS	-	CELLULAR PROCESSES AND SIGNALING	TTHA1181	TTH_RS05990	mctS	Intermediate	0.082	-0.209	-0.442	-0.553	-0.2805	0.280984578461761	persistent	persistent	persistent	persistent	33	1	127	1.01	175	1.65	341	1.01
TT_C0818	COG0565	J	tRNA (cytidine/uridine-2'-O-)-methyltransferase TrmJ	ko:K02533	INFORMATION STORAGE AND PROCESSING	TTHA1182	TTH_RS05995	trmJ	Intermediate	-0.149	-0.576	-0.489	-0.371	-0.39625	0.185006981850235	persistent	persistent	persistent	shell	33	1	126	1.01	174	1.01	176	1.01
TT_C0819	COG0744	M	Penicillin-binding protein 1A	-	CELLULAR PROCESSES AND SIGNALING	TTHA1183	TTH_RS06000	mrcA	Intermediate	-0.198	1.009	0.033	0.744	0.397	0.571977272275743	persistent	persistent	shell	shell	33	1	126	3.73	147	3.39	254	3.42
TT_C0820	COG2199	T	transcriptional regulator	-	CELLULAR PROCESSES AND SIGNALING	TTHA1184	TTH_RS06005	-	Intermediate	0.088	-0.843	-0.762	-0.535	-0.513	0.42134150835951	persistent	persistent	shell	shell	33	1	126	1.01	126	1.01	126	1.01
TT_C0821	-	-	COG0604 NADPH quinone reductase and related Zn-dependent	-	INFORMATION STORAGE AND PROCESSING	-	-	-	Less Permissive	-0.324	-0.92	-0.845	-0.799	-0.722	0.269979011529909	shell	shell	shell	shell	14	1	27	1.07	28	1.07	39	1.05
TT_C0822	COG0012	J	Ribosome-binding ATPase YchF	ko:K06942	INFORMATION STORAGE AND PROCESSING	TTHA1185	TTH_RS06020	ychF	Highly Permissive	1.627	1.869	2.185	2.009	1.9225	0.235634604136716	persistent	persistent	persistent	persistent	33	1	124	1.01	172	1.01	340	1.01
TT_C0823	COG0274	F	Deoxyribose-phosphate aldolase	ko:K01619	METABOLISM	TTHA1186	TTH_RS06025	deoC	Intermediate	-0.73	-0.509	0.18	-0.113	-0.293	0.405690358114001	persistent	persistent	shell	shell	33	1	126	1.01	145	1.03	306	1.03
TT_C0824	COG1502	I	phospholipase D-like domain-containing protein	-	METABOLISM	TTHA1187	TTH_RS06030	-	Intermediate	0.183	-0.221	-0.57	-0.346	-0.2385	0.31592034861127	persistent	persistent	persistent	shell	33	1	127	1	173	1	173	1
TT_C0825	COG0424	D	dTTP/UTP pyrophosphatase	ko:K06287	CELLULAR PROCESSES AND SIGNALING	TTHA1188	TTH_RS06035	yceF2	Intermediate	-0.163	-0.603	-0.689	-0.26	-0.42875	0.256380413968514	persistent	persistent	persistent	persistent	33	1	125	1	172	1.01	340	1
TT_C0826	COG1792	M	rod shape-determining protein MreC	ko:K03570	CELLULAR PROCESSES AND SIGNALING	TTHA1189	TTH_RS06040	mreC	Intermediate	-0.565	-0.162	-0.246	-0.502	-0.36875	0.195006623819124	persistent	persistent	persistent	shell	33	1	127	2.76	175	2.68	263	1.99
TT_C0827	2E130	S	rod shape-determining protein MreD	ko:K03571	POORLY CHARACTERIZED	TTHA1190	TTH_RS06045	mreD	Intermediate	-0.346	-0.86	-0.234	-0.447	-0.47175	0.273062111371509	persistent	persistent	persistent	shell	33	1	127	1	175	1	175	1
TT_C0828	COG0768	M	Peptidoglycan D,D-transpeptidase MrdA	ko:K05515	CELLULAR PROCESSES AND SIGNALING	TTHA1191	TTH_RS06050	mrdA	Less Permissive	-0.726	-0.92	-0.637	-0.551	-0.7085	0.158068550530036	persistent	persistent	persistent	shell	33	1	126	1.02	174	1.02	263	1.02
TT_C0829	-	-	septum site-determining protein MinC	-	INFORMATION STORAGE AND PROCESSING	TTHA1192	TTH_RS06055	minC	Less Permissive	-0.92	-0.92	-0.302	-0.799	-0.73525	0.294411701533754
TT_C0830	COG0850	D	PFAM Bacterial extracellular solute-binding proteins, family 5 Middle	ko:K03610	CELLULAR PROCESSES AND SIGNALING	-	-	-	Less Permissive	-0.92	-0.92	-0.845	-0.799	-0.871	0.0596154342431555
TT_C0831	COG2322	S	DUF420 domain-containing protein	ko:K08976	POORLY CHARACTERIZED	TTHA1193	TTH_RS06060	-	Intermediate	-0.474	-0.332	-0.647	-0.741	-0.5485	0.181825007447637	persistent	persistent	persistent	persistent	33	1	125	1	171	1	336	1
TT_C0832	2EUA5	-	hypothetical protein	-	INFORMATION STORAGE AND PROCESSING	TTHA1194	TTH_RS06065	-	Less Permissive	-0.365	-0.82	-0.79	-0.799	-0.6935	0.219360433989359	persistent	persistent	persistent	shell	33	1	125	1	165	1	181	1
TT_C0833	2BNVD	-	hypothetical lipoprotein	-	INFORMATION STORAGE AND PROCESSING	TTHA1195	TTH_RS06070	-	Less Permissive	-0.92	-0.872	-0.718	-0.671	-0.79525	0.119525101966072	persistent	persistent	shell	shell	33	1	125	1.07	125	1	125	1
TT_C0834	2EF9E	-	ABC-type dipeptide oligopeptide nickel transport systems, permease components	-	INFORMATION STORAGE AND PROCESSING	-	-	-	Intermediate	-0.619	-0.92	-0.497	-0.026	-0.5155	0.371611356123572	shell	shell	shell	shell	10	1	18	1	18	1	18	1
TT_C0835	COG1364	E	Arginine biosynthesis bifunctional protein ArgJ	ko:K00620	METABOLISM	TTHA1196	TTH_RS06075	argJ	Highly Permissive	1.045	0.817	0.408	0.55	0.705	0.283065363476353	persistent	persistent	persistent	persistent	33	1	123	1	171	1	329	1
TT_C0836	COG0002	E	N-acetyl-gamma-glutamyl-phosphate reductase	ko:K00145	METABOLISM	TTHA1197	TTH_RS06080	argC	Intermediate	-0.111	1.15	0.662	-0.137	0.391	0.627245300234818	persistent	persistent	shell	shell	33	1	127	1	136	1	139	1
TT_C0837	COG4636	S	Uma2 family endonuclease	-	POORLY CHARACTERIZED	TTHA1198	TTH_RS06085	-	Intermediate	-0.467	-0.668	-0.675	-0.702	-0.628	0.108329743530267	persistent	persistent	shell	shell	33	8.52	127	6.43	128	1.7	127	2.09
TT_C0838	COG0078	E	Ornithine carbamoyltransferase	ko:K00611	METABOLISM	TTHA1199	TTH_RS06090	argF	Intermediate	-0.566	0.914	-0.137	0.849	0.265	0.733580715849774	persistent	persistent	persistent	persistent	33	1	126	1	174	1	340	1
TT_C0839	COG2120	S	bacillithiol biosynthesis deacetylase BshB1	ko:K01463	POORLY CHARACTERIZED	TTHA1200	TTH_RS06095	bshB1	Intermediate	-0.415	-0.199	-0.327	-0.315	-0.314	0.0886867145255327	persistent	persistent	shell	persistent	33	2	126	1	156	1	322	1.34
TT_C0840	COG2361	S	HepT-like ribonuclease domain-containing protein	ko:K07075	POORLY CHARACTERIZED	TTHA1201	TTH_RS06100	-	Less Permissive	-0.92	-0.92	-0.845	-0.799	-0.871	0.0596154342431555	persistent	shell	shell	shell	32	2.72	102	2.15	127	1.87	144	1.77
TT_C0841	COG0344	I	Glycerol-3-phosphate acyltransferase	ko:K08591	METABOLISM	TTHA1203	TTH_RS06110	plsY	Intermediate	-0.848	-0.007	-0.698	-0.715	-0.567	0.379309020896331	persistent	persistent	persistent	persistent	33	1	125	1	174	1.95	342	1.5
TT_C0842	COG3694	S	ABC-2 family transporter protein	ko:K01992	POORLY CHARACTERIZED	TTHA1204	TTH_RS06115	-	Intermediate	-0.321	-0.92	-0.808	-0.59	-0.65975	0.264149421098489	persistent	persistent	persistent	persistent	33	1	127	1.01	172	1.01	316	1.01
TT_C0843	COG4586	S	Linearmycin resistance ATP-binding protein LnrL	ko:K01990	POORLY CHARACTERIZED	TTHA1205	TTH_RS06120	lnrL	Intermediate	-0.29	0.419	-0.588	-0.723	-0.2955	0.509526904752503	persistent	persistent	persistent	persistent	33	1	127	1.01	175	30.99	334	1.91
TT_C0844	COG4587	S	ABC-2 family transporter protein	ko:K01992	POORLY CHARACTERIZED	TTHA1206	TTH_RS06125	-	Highly Permissive	0.763	2.368	1.832	2.117	1.77	0.706141156804596	persistent	persistent	persistent	shell	33	1	122	1	166	1	295	1.02
TT_C0847	COG0119	E	(R)-citramalate synthase	ko:K01649	METABOLISM	TTHA1208	TTH_RS06135	cimA	Highly Permissive	-0.192	0.909	0.715	1.329	0.69025	0.641568585577567	persistent	persistent	persistent	shell	33	1	127	1	175	1.05	179	1.05
TT_C0848	COG1247	M	GNAT family N-acetyltransferase	-	CELLULAR PROCESSES AND SIGNALING	TTHA1209	TTH_RS06140	-	Intermediate	-0.543	-0.233	-0.457	-0.615	-0.462	0.165766904618101	persistent	shell	shell	shell	31	1	37	1	46	1	39	1
TT_C0849	COG0119	E	2-isopropylmalate synthase	ko:K01649	METABOLISM	TTHA1210	TTH_RS06145	leuA	Intermediate	-0.428	-0.274	-0.311	-0.613	-0.4065	0.152513387390528	persistent	persistent	persistent	persistent	33	1	126	1.01	174	1.01	341	1.01
TT_C0850	COG0059	EH	Ketol-acid reductoisomerase (NADP(+))	ko:K00053	METABOLISM	TTHA1211	TTH_RS06150	ilvC	Intermediate	0.037	0.299	0.067	-0.027	0.094	0.142178291826378	persistent	persistent	persistent	persistent	33	1	127	1	175	1	342	1.01
TT_C0851	COG0440	E	Acetolactate synthase small subunit	ko:K01653	METABOLISM	TTHA1212	TTH_RS06155	ilvH	Intermediate	-0.274	0.984	-0.447	-0.4	-0.03425	0.682751479920281	persistent	persistent	persistent	persistent	33	1	127	1	175	1	342	1
TT_C0852	COG0028	EH	Acetolactate synthase large subunit	ko:K01652	METABOLISM	TTHA1213	TTH_RS06160	ilvB	Intermediate	-0.44	-0.258	0.001	0.266	-0.10775	0.307939793899175	persistent	persistent	persistent	persistent	33	1	127	1.01	174	1.01	340	1.01
TT_C0853	COG0492	O	Uncharacterized protein YpdA	ko:K00384	CELLULAR PROCESSES AND SIGNALING	TTHA1215	TTH_RS06165	ypdA	Intermediate	-0.346	0.368	0.551	-0.089	0.121	0.411541006462297	persistent	persistent	persistent	persistent	32	1	125	1.01	171	1.01	339	1.01
TT_C0854	COG4970	NU	Pilin-like protein PilA1	ko:K08084	CELLULAR PROCESSES AND SIGNALING	TTHA1216	TTH_RS06170	pilA1	Less Permissive	-0.92	-0.92	-0.631	-0.693	-0.791	0.151091583705601	persistent	shell	shell	shell	32	1.28	71	1.62	93	1.53	93	1.53
TT_C0855	COG2165	NU	GspH/FimT family protein	-	CELLULAR PROCESSES AND SIGNALING	TTHA1217	TTH_RS06175	-	Intermediate	0.337	-0.92	-0.646	-0.755	-0.496	0.566640979809968	shell	shell	shell	shell	18	1	43	1	55	1	55	1
TT_C0856	COG4966	NU	prepilin	-	CELLULAR PROCESSES AND SIGNALING	TTHA1218	TTH_RS06180	-	Intermediate	-0.798	-0.35	-0.62	-0.692	-0.615	0.19119623427254	shell	shell	shell	shell	18	1	54	1	68	1	68	1
TT_C0857	COG4726	NU	prepilin-type N-terminal cleavage/methylation domain-containing protein	-	CELLULAR PROCESSES AND SIGNALING	TTHA1219	TTH_RS06185	-	Intermediate	-0.316	0.076	-0.558	-0.516	-0.3285	0.289599148249208	shell	shell	shell	shell	18	1	43	1.05	50	1.04	50	1.04
TT_C0858	COG2165	NU	Type IV wide pilus major component PilA4	ko:K02650	CELLULAR PROCESSES AND SIGNALING	TTHA1221	TTH_RS06195	pilA4	Less Permissive	-0.612	-0.92	-0.434	-0.799	-0.69125	0.213225037616755	persistent	shell	shell	shell	31	1.32	117	1.09	75	1.56	253	2.11
TT_C0859	COG1322	S	prepilin-type N-terminal cleavage/methylation domain-containing protein	-	POORLY CHARACTERIZED	TTHA1222	TTH_RS06200	-	Intermediate	-0.049	-0.92	-0.816	-0.655	-0.61	0.389564714350089	persistent	shell	shell	shell	33	1.06	112	2.61	113	2.59	113	2.59
TT_C0860	COG4636	S	DUF1640 domain-containing protein	-	POORLY CHARACTERIZED	TTHA1223	TTH_RS06210	-	Highly Permissive	1.473	0.777	1.289	1.35	1.22225	0.306539149212625	persistent	shell	persistent	shell	33	4	119	4.57	152	3.65	256	3.66
TT_C0861	2A1YC	S	ABC-type dipeptide oligopeptide nickel transport systems, permease components	-	POORLY CHARACTERIZED	-	-	-	Intermediate	-0.201	-0.335	0.031	0.073	-0.108	0.193442497916047	cloud	shell	shell	shell	8	1	12	1	12	1	12	1
TT_C0862	COG4636	S	Uma2 family endonuclease	-	POORLY CHARACTERIZED	TTHA1225	TTH_RS06220	-	Intermediate	0.523	0.281	0.764	0.125	0.42325	0.280029016353663	persistent	shell	persistent	shell	33	4	119	4.57	152	3.65	256	3.66
TT_C0863	COG1354	D	chromosome segregation protein ScpA	ko:K05896	CELLULAR PROCESSES AND SIGNALING	TTHA1226	TTH_RS06225	-	Intermediate	-0.207	0.473	-0.689	-0.685	-0.277	0.548819338823503	persistent	persistent	persistent	shell	33	1	124	1.02	171	1.01	171	1.01
TT_C0864	COG0180	J	Tryptophan--tRNA ligase	ko:K01867	INFORMATION STORAGE AND PROCESSING	TTHA1227	TTH_RS06230	trpS	Intermediate	-0.529	-0.401	-0.35	-0.749	-0.50725	0.177888307653988	persistent	persistent	persistent	persistent	33	1	127	1.02	173	1.02	330	1.01
TT_C0865	COG0065	E	3-isopropylmalate dehydratase large subunit	ko:K01703	METABOLISM	TTHA1228	TTH_RS06240	leuC	Intermediate	-0.295	1.39	-0.281	-0.225	0.14725	0.829051817841724	persistent	persistent	persistent	shell	33	1	127	1.01	175	1.01	181	1
TT_C0866	COG0066	E	3-isopropylmalate dehydratase small subunit	ko:K01704	METABOLISM	TTHA1229	TTH_RS06245	leuD	Intermediate	-0.307	-0.307	-0.609	-0.716	-0.48475	0.209844982467217	persistent	persistent	persistent	shell	33	1	127	1.01	175	1	177	1
TT_C0867	COG0473	CE	3-isopropylmalate dehydrogenase	ko:K00052	METABOLISM	TTHA1230	TTH_RS06250	leuB	Intermediate	-0.373	-0.296	-0.405	-0.59	-0.416	0.124694292839194	persistent	persistent	persistent	persistent	33	2.39	127	2.19	175	2.33	342	1.97
TT_C0868	COG4636	S	Uma2 family endonuclease	-	POORLY CHARACTERIZED	TTHA1231	TTH_RS06255	-	Intermediate	0.072	-0.722	-0.531	-0.533	-0.4285	0.345479859519095	persistent	persistent	shell	shell	33	8.52	127	6.43	126	4.08	126	3.27
TT_C0869	COG4636	S	Uma2 family endonuclease	-	POORLY CHARACTERIZED	TTHA1232	TTH_RS06260	-	Intermediate	-0.358	-0.92	-0.631	-0.706	-0.65375	0.232095346786617	persistent	persistent	shell	shell	33	8.52	127	6.43	126	4.08	126	3.27
TT_C0870	COG1028	IQ	Uncharacterized oxidoreductase YoxD	-	METABOLISM	TTHA1233	TTH_RS06265	yoxD	Intermediate	-0.541	0.703	-0.648	-0.318	-0.201	0.61814615316013	persistent	persistent	persistent	shell	33	1	127	1.04	169	1.07	169	1.07
TT_C0871	COG0129	E	Dihydroxy-acid dehydratase	ko:K01687	METABOLISM	TTHA1234	TTH_RS06270	ilvD	Intermediate	-0.719	-0.572	-0.606	-0.724	-0.65525	0.0777747816883253	persistent	persistent	persistent	persistent	33	1	127	1.02	174	1.01	338	1.05
TT_C0872	COG2010	C	cytochrome c	-	METABOLISM	TTHA1235	TTH_RS06275	-	Highly Permissive	1.28	1.877	2.51	2.042	1.92725	0.508010088482502	persistent	persistent	persistent	shell	33	1	126	1.09	175	4.11	199	3.75
TT_C0873	COG0687	E	TIGRFAM oligopeptide dipeptide ABC transporter, ATP-binding protein, C-terminal domain	ko:K11069	METABOLISM	TTHA1236	TTH_RS06280	-	Intermediate	-0.261	-0.479	-0.272	-0.469	-0.37025	0.119953810555008	persistent	persistent	persistent	shell	33	1.03	127	1.35	174	1.56	276	1.01
TT_C0874	COG1177	E	Belongs to the ABC transporter superfamily	ko:K11070	METABOLISM	-	-	-	Intermediate	-0.148	-0.782	-0.325	-0.734	-0.49725	0.310257285705482	persistent	persistent	persistent	shell	33	1	127	1.34	174	1.43	285	1.27
TT_C0875	COG1176	E	Putrescine transport system permease protein PotI	ko:K11071	METABOLISM	TTHA1238	TTH_RS06285	potI	Intermediate	-0.012	-0.347	-0.741	-0.602	-0.4255	0.320331599024095	persistent	persistent	persistent	shell	33	1	127	1.34	174	1.43	283	1.28
TT_C0876	COG3842	P	Spermidine/putrescine transport system permease protein PotB	ko:K11072	METABOLISM	TTHA1239	TTH_RS06290	potB	Intermediate	-0.15	-0.438	-0.661	-0.708	-0.48925	0.254994607786126	persistent	persistent	persistent	persistent	33	19.06	127	31.13	175	30.99	344	15.98
TT_C0877	COG0772	D	Peptidoglycan glycosyltransferase MrdB	ko:K05837	CELLULAR PROCESSES AND SIGNALING	TTHA1241	TTH_RS06300	mrdB	Intermediate	-0.654	0.111	-0.595	-0.515	-0.41325	0.354111446675572	persistent	persistent	persistent	shell	33	1	127	1.01	174	1.01	263	1
TT_C0878	COG0851	D	Cell division topological specificity factor	ko:K03608	CELLULAR PROCESSES AND SIGNALING	TTHA1242	TTH_RS06305	minE	Less Permissive	-0.92	-0.92	-0.473	-0.39	-0.67575	0.28406381325329	persistent	persistent	persistent	persistent	33	1	127	1	174	1	342	1.01
TT_C0879	COG2894	D	Septum site-determining protein MinD	ko:K03609	CELLULAR PROCESSES AND SIGNALING	TTHA1243	TTH_RS06310	minD	Intermediate	-0.526	0.075	-0.699	-0.736	-0.4715	0.37565453988117	persistent	persistent	persistent	persistent	33	1	127	1	175	1	344	1.01
TT_C0880	COG1733	K	Uncharacterized HTH-type transcriptional regulator sll1512	-	INFORMATION STORAGE AND PROCESSING	TTHA1244	TTH_RS06315	fabG2	Intermediate	-0.311	0.484	-0.568	-0.564	-0.23975	0.497251361653909	persistent	persistent	persistent	shell	33	1	127	1	174	2.03	251	1.31
TT_C0881	28ZRJ	-	hypothetical protein	-	INFORMATION STORAGE AND PROCESSING	TTHA1245	TTH_RS11345	-	Less Permissive	-0.723	-0.92	-0.706	-0.573	-0.7305	0.143030299820236	persistent	persistent	persistent	shell	33	1	127	1	171	1	171	1
TT_C0882	COG1884	I	Methylmalonyl-CoA mutase	ko:K01847,ko:K01848	METABOLISM	TTHA1246	TTH_RS06320	bhbA	Intermediate	-0.467	-0.408	-0.084	-0.402	-0.34025	0.17333277243499	persistent	persistent	persistent	persistent	33	2	127	2.02	175	1.98	344	1.95
TT_C0883	COG4319	S	nuclear transport factor 2 family protein	-	POORLY CHARACTERIZED	TTHA1247	TTH_RS06325	-	Intermediate	-0.512	-0.533	0.19	0.278	-0.14425	0.438324366194717	persistent	persistent	shell	shell	33	1	125	1.02	134	1.01	139	1.01
TT_C0884	COG0365	I	Acetyl-coenzyme A synthetase	ko:K01895	METABOLISM	TTHA1248	TTH_RS06330	acsA	Highly Permissive	-0.027	1.908	0.784	0.922	0.89675	0.793576450843479	persistent	persistent	persistent	persistent	33	3.94	127	4.15	175	3.94	343	2.55
TT_C0885	COG0365	I	Acetyl-coenzyme A synthetase	ko:K01895	METABOLISM	TTHA1249	TTH_RS06335	acsA	Highly Permissive	1.685	1.653	1.567	2.073	1.7445	0.224596675546782	persistent	persistent	persistent	persistent	33	3.94	127	4.15	175	3.94	343	2.55
TT_C0886	COG0365	I	Acetyl-coenzyme A synthetase	ko:K01895	METABOLISM	TTHA1250	TTH_RS06340	acsA	Intermediate	-0.244	-0.4	-0.481	-0.706	-0.45775	0.192520778099404	persistent	persistent	persistent	persistent	33	3.94	127	4.15	175	3.94	343	2.55
TT_C0887	COG0653	U	Protein translocase subunit SecA	ko:K03070	CELLULAR PROCESSES AND SIGNALING	TTHA1251	TTH_RS06345	secA	Intermediate	0.273	0.321	0.263	0.818	0.41875	0.267367880145191	persistent	persistent	persistent	persistent	33	1	127	1.01	173	1.01	340	1.01
TT_C0888	COG0533	O	tRNA N6-adenosine threonylcarbamoyltransferase	ko:K01409	CELLULAR PROCESSES AND SIGNALING	TTHA1252	TTH_RS06350	tsaD	Highly Permissive	0.289	1.197	0.539	1.759	0.946	0.663643478583695	persistent	persistent	persistent	persistent	32	1	125	1	173	1	339	1
TT_C0889	COG2304	S	VWA domain-containing protein	-	POORLY CHARACTERIZED	TTHA1253	TTH_RS06355	-	Highly Permissive	1.225	1.241	1.011	1.12	1.14925	0.1066532543651	persistent	persistent	persistent	shell	33	1	125	1.03	170	1.02	170	1.02
TT_C0890	2D7PJ	S	DUF1999 family protein	-	POORLY CHARACTERIZED	TTHA1254	TTH_RS06360	-	Intermediate	0.145	-0.92	-0.245	-0.522	-0.3855	0.449256051712161	persistent	persistent	shell	persistent	33	1	127	1	146	1	313	1
TT_C0891	COG2608	P	hypothetical protein	-	METABOLISM	TTHA1255	TTH_RS06365	-	Highly Permissive	1.996	1.571	2.972	1.329	1.967	0.72450580858035	persistent	persistent	persistent	persistent	33	1	127	1	175	1.01	338	1
TT_C0892	COG0393	S	UPF0145 protein; heavy metal-binding domain-containing protein	-	POORLY CHARACTERIZED	TTHA1256	TTH_RS06370	ybcG	Less Permissive	-0.442	-0.92	-0.798	-0.799	-0.73975	0.206598443040277	persistent	shell	shell	shell	33	1.03	57	1.02	91	1.03	96	1.03
TT_C0893	COG1111	L	Uncharacterized ATP-dependent helicase YprA	ko:K06877	INFORMATION STORAGE AND PROCESSING	TTHA1257	TTH_RS06375	yprA	Intermediate	0.111	0.052	-0.2	0.501	0.116	0.289943672690634	persistent	persistent	persistent	shell	33	1	126	1.02	173	1.02	175	1.02
TT_C0894	2EC3W	-	hypothetical protein	-	INFORMATION STORAGE AND PROCESSING	TTHA1258	TTH_RS06380	-	Intermediate	-0.525	0.017	-0.734	-0.799	-0.51025	0.370428018198768	persistent	persistent	shell	shell	33	1	126	1.01	139	1.01	172	1.01
TT_C0895	COG2114	T	Adenylate cyclase	-	CELLULAR PROCESSES AND SIGNALING	TTHA1259	TTH_RS06385	cya	Intermediate	-0.526	-0.607	-0.594	-0.544	-0.56775	0.0388876587107015	persistent	persistent	shell	shell	30	1.03	122	1.02	122	1.02	122	1.02
TT_C0896	COG0358	L	DNA primase	ko:K02316	INFORMATION STORAGE AND PROCESSING	TTHA1260	TTH_RS06390	dnaG	Intermediate	-0.26	0.361	-0.481	-0.46	-0.21	0.393481045710379	persistent	persistent	persistent	persistent	33	1	125	1.02	171	1.01	329	1.01
TT_C0897	COG1640	G	4-alpha-glucanotransferase	ko:K00705	METABOLISM	TTHA1261	TTH_RS06395	malQ	Intermediate	-0.597	0.919	-0.538	-0.621	-0.20925	0.752974711837434	persistent	persistent	persistent	persistent	33	1	127	1	174	1	341	1
TT_C0898	COG1250	I	Probable 3-hydroxybutyryl-CoA dehydrogenase	ko:K00074	METABOLISM	TTHA1262	TTH_RS06400	hbd	Intermediate	-0.473	0.104	-0.662	-0.528	-0.38975	0.338601412676714	persistent	persistent	persistent	persistent	33	1	127	1	175	1.19	333	1.13
TT_C0899	COG0697	EG	Uncharacterized transporter YdfC	-	METABOLISM	TTHA1263	TTH_RS06405	ydfC	Intermediate	-0.386	-0.275	0.77	1.756	0.46625	1.00523641497908	persistent	persistent	persistent	persistent	33	1.03	126	1.02	167	1.02	328	1.02
TT_C0900	COG0612	S	Uncharacterized zinc protease SCO5738; pitrilysin family protein	-	POORLY CHARACTERIZED	TTHA1264	TTH_RS06410	metK1	Intermediate	-0.26	-0.28	0.578	0.123	0.04025	0.403622245009696	persistent	persistent	persistent	persistent	33	1	127	1.01	173	1.01	336	1.01
TT_C0901	COG0612	S	Uncharacterized zinc protease-like protein y4wB; pitrilysin family protein	-	POORLY CHARACTERIZED	TTHA1265	TTH_RS06415	cyp127A1	Intermediate	-0.387	0.79	-0.555	-0.618	-0.1925	0.662216731893721	persistent	persistent	persistent	persistent	33	1	127	1	172	1.01	334	1.01
TT_C0902	COG1200	L	ATP-dependent DNA helicase RecG	ko:K03655	INFORMATION STORAGE AND PROCESSING	TTHA1266	TTH_RS06420	recG	Intermediate	-0.034	1.158	0.212	-0.048	0.322	0.569980116612267	persistent	persistent	persistent	persistent	33	1.97	126	1.03	174	1.02	342	1.02
TT_C0903	28Q36	-	hypothetical protein	-	INFORMATION STORAGE AND PROCESSING	TTHA1267	TTH_RS06425	-	Intermediate	-0.56	-0.478	-0.676	-0.702	-0.604	0.104243305140746	persistent	persistent	persistent	shell	32	1	126	1	173	1	173	1
TT_C0904	COG0657	I	CBS domain	-	METABOLISM	-	-	-	Intermediate	-0.416	-0.271	-0.669	-0.408	-0.441	0.165929703991379	persistent	persistent	shell	shell	32	1.16	125	1.04	150	1.03	154	1.03
TT_C0905	COG1394	C	V-type ATP synthase subunit D	ko:K02120	METABOLISM	TTHA1271	TTH_RS06445	atpD	Less Permissive	-0.793	-0.92	-0.514	-0.761	-0.747	0.169833251553791	persistent	persistent	persistent	persistent	33	1	127	1	175	1	339	1.01
TT_C0906	COG1156	C	V-type ATP synthase beta chain	ko:K02118	METABOLISM	TTHA1272	TTH_RS06450	atpB	Intermediate	-0.39	-0.9	-0.597	-0.418	-0.57625	0.234504264353551	persistent	persistent	persistent	persistent	33	1	127	1	175	1.01	342	1.01
TT_C0907	COG1155	C	V-type ATP synthase alpha chain	ko:K02117	METABOLISM	TTHA1273	TTH_RS06455	atpA	Intermediate	-0.394	-0.421	-0.622	-0.502	-0.48475	0.102363323509937	persistent	persistent	persistent	persistent	33	1	127	1	175	1	341	1.01
TT_C0908	COG1436	C	V-type ATP synthase subunit F	ko:K02122	METABOLISM	TTHA1274	TTH_RS06460	atpF	Intermediate	-0.046	0.158	-0.307	-0.57	-0.19125	0.316187049070641	persistent	persistent	persistent	persistent	33	1	126	1	174	1	340	1.01
TT_C0909	COG1527	C	V-type ATP synthase subunit C	ko:K02119	METABOLISM	TTHA1275	TTH_RS06465	atpC	Highly Permissive	2.342	0.224	0.033	0.483	0.7705	1.06377268875138	persistent	persistent	persistent	shell	33	1	127	1	175	1	175	1
TT_C0910	COG1390	C	V-type ATP synthase subunit E	ko:K02121	METABOLISM	TTHA1276	TTH_RS06470	atpE	Intermediate	-0.566	-0.871	0.193	-0.754	-0.4995	0.478456197925508	persistent	persistent	persistent	shell	33	1	127	1	175	1	175	1
TT_C0911	COG0636	C	V-type ATP synthase, subunit K	ko:K02124	METABOLISM	TTHA1277	TTH_RS06475	atpK	Less Permissive	-0.92	-0.92	-0.607	-0.799	-0.8115	0.147784753385907	persistent	persistent	persistent	persistent	33	1	126	1	174	1	338	1.01
TT_C0912	COG1269	C	V-type ATP synthase subunit I	ko:K02123	METABOLISM	TTHA1278	TTH_RS06480	atpI	Intermediate	-0.087	-0.04	-0.262	-0.14	-0.13225	0.0956604237219691	persistent	persistent	persistent	persistent	33	1	126	1	174	1	338	1.01
TT_C0913	COG2811	C	V-type ATPase subunit subunit G family protein	-	METABOLISM	TTHA1279	TTH_RS06485	atpG	Less Permissive	-0.785	-0.92	-0.797	-0.719	-0.80525	0.0838346587039036	persistent	persistent	persistent	shell	33	1	127	1	175	1	175	1
TT_C0914	COG1092	J	Ribosomal RNA large subunit methyltransferase I	ko:K06969	INFORMATION STORAGE AND PROCESSING	TTHA1280	TTH_RS06490	rlmI	Intermediate	0.44	-0.296	0.504	-0.206	0.1105	0.419851958036004	persistent	persistent	persistent	shell	33	1	127	1	175	1	183	1
TT_C0915	2EECB	S	DUF3248 domain-containing protein	-	POORLY CHARACTERIZED	TTHA1281	TTH_RS06495	-	Intermediate	0.658	-0.56	-0.454	-0.466	-0.2055	0.577614346543897	persistent	persistent	persistent	persistent	33	1	127	1	175	1	341	1
TT_C0916	2A1QS	S	DUF3809 family protein	-	POORLY CHARACTERIZED	TTHA1282	TTH_RS06500	-	Less Permissive	-0.92	-0.92	-0.566	-0.301	-0.67675	0.300995431859023	persistent	persistent	shell	shell	33	1	127	1	127	1	127	1
TT_C0917	COG2220	S	UPF0173 metal-dependent hydrolase TTHA1283	-	POORLY CHARACTERIZED	TTHA1283	TTH_RS06505	-	Highly Permissive	2.155	2.32	2.538	2.833	2.4615	0.293160365670396	persistent	persistent	persistent	persistent	33	1	127	1	175	1	332	1
TT_C0918	COG0515	KLT	Serine/threonine-protein kinase pkn2	ko:K08884	INFORMATION STORAGE AND PROCESSING	TTHA1284	TTH_RS06510	pkn2	Intermediate	-0.151	-0.816	-0.477	-0.343	-0.44675	0.280174201762641	persistent	shell	persistent	persistent	29	1	103	1	149	1	314	1
TT_C0919	COG0365	I	Acetyl-coenzyme A synthetase	ko:K01895	METABOLISM	TTHA1285	TTH_RS06515	acsA	Intermediate	0.008	-0.391	1.131	0.888	0.409	0.71914903416005	persistent	persistent	persistent	shell	33	3.94	127	4.15	175	3.94	173	1.03
TT_C0920	COG0728	S	Probable lipid II flippase MurJ	ko:K03980	POORLY CHARACTERIZED	TTHA1286	TTH_RS06520	murJ	Highly Permissive	0.206	-0.005	0.85	1.365	0.604	0.624212036624308	persistent	persistent	persistent	shell	33	1	127	1	171	1	173	1
TT_C0921	COG1598	S	hypothetical protein	-	POORLY CHARACTERIZED	TTHA1287	TTH_RS06525	-	Intermediate	-0.133	-0.92	-0.596	-0.702	-0.58775	0.331817595474783	persistent	persistent	shell	shell	33	1.88	126	1.01	127	1.01	127	1.01
TT_C0922	COG0419	L	Nuclease SbcCD subunit C	ko:K03546	INFORMATION STORAGE AND PROCESSING	TTHA1288	TTH_RS06530	sbcC	Highly Permissive	0.405	1.322	0.855	1.089	0.91775	0.391405480288664	persistent	persistent	persistent	shell	33	1.03	127	1.21	173	1.06	174	1.06
TT_C0923	COG0420	L	Nuclease SbcCD subunit D	ko:K03547	INFORMATION STORAGE AND PROCESSING	TTHA1289	TTH_RS06535	sbcD	Intermediate	-0.265	-0.895	-0.477	-0.645	-0.5705	0.266410084894197	persistent	persistent	persistent	persistent	33	1.03	127	1.15	174	1.12	340	1.06
TT_C0924	COG5438	S	including yeast histone deacetylase and acetoin utilization protein	-	POORLY CHARACTERIZED	-	-	-	Highly Permissive	0.64	0.853	1.103	0.777	0.84325	0.194306244538529	persistent	persistent	persistent	shell	33	1	125	1.02	164	1.01	196	1.01
TT_C0925	COG0735	P	transcriptional repressor	ko:K03711	METABOLISM	TTHA1292	TTH_RS06545	-	Intermediate	-0.694	-0.192	-0.649	-0.799	-0.5835	0.26846042538892	persistent	persistent	persistent	persistent	33	2	126	1	166	1	333	1
TT_C0926	29E5E	-	DUF4258 domain-containing protein	-	INFORMATION STORAGE AND PROCESSING	TTHA1293	TTH_RS06550	-	Less Permissive	-0.71	-0.851	-0.733	-0.559	-0.71325	0.119956589370211	persistent	persistent	persistent	persistent	33	1	127	1	175	1	340	1
TT_C0927	COG1544	J	Ribosome hibernation promotion factor	ko:K05808	INFORMATION STORAGE AND PROCESSING	TTHA1294	TTH_RS06555	hpf/RaiA	Less Permissive	-0.92	-0.92	-0.714	-0.71	-0.816	0.120099958368019	persistent	persistent	persistent	persistent	33	1	127	1	175	1	343	1
TT_C0928	COG2884	D	Cell division ATP-binding protein FtsE	ko:K09812	CELLULAR PROCESSES AND SIGNALING	TTHA1295	TTH_RS06560	ftsE	Highly Permissive	0.829	0.067	2.113	0.991	1	0.844310369473217	persistent	persistent	persistent	persistent	33	1	127	31.13	174	1.01	344	5.58
TT_C0929	COG0793	M	Probable CtpA-like serine protease	ko:K03797	CELLULAR PROCESSES AND SIGNALING	TTHA1296	TTH_RS06565	ctkA	Intermediate	-0.4	-0.92	-0.587	-0.704	-0.65275	0.217757319050359	persistent	persistent	persistent	persistent	33	1	127	1	175	1	343	1
TT_C0930	-	-	hypothetical protein	-	INFORMATION STORAGE AND PROCESSING	TTHA1297	TTH_RS06570	-	Intermediate	-0.92	0.551	-0.758	-0.656	-0.44575	0.673332198843929	shell	shell	shell	shell	20	1	24	1	24	1	24	1
TT_C0931	COG0073	J	Methionine--tRNA ligase	ko:K01874	INFORMATION STORAGE AND PROCESSING	TTHA1298	TTH_RS06575	metG	Intermediate	-0.172	-0.875	-0.469	-0.603	-0.52975	0.292254883050167	persistent	persistent	persistent	persistent	33	1	127	1.02	174	1.01	342	1.01
TT_C0932	COG0120	G	Ribose-5-phosphate isomerase A	ko:K01807	METABOLISM	TTHA1299	TTH_RS06580	rpiA	Intermediate	-0.275	-0.92	-0.737	-0.69	-0.6555	0.27238024891684	persistent	persistent	persistent	persistent	33	1	127	1.02	175	1.01	341	1.01
TT_C0933	COG1225	O	Peroxiredoxin Bcp	ko:K03564	CELLULAR PROCESSES AND SIGNALING	TTHA1300	TTH_RS06585	ygaF	Intermediate	-0.507	-0.92	-0.082	-0.746	-0.56375	0.363057731864598	persistent	persistent	persistent	persistent	33	1.27	127	1.44	175	1.01	343	1.66
TT_C0934	COG1744	S	Purine-binding protein BAB2_0673	ko:K02058	POORLY CHARACTERIZED	TTHA1301	TTH_RS06590	pbpX	Intermediate	-0.416	-0.69	-0.462	-0.711	-0.56975	0.152381921499894	persistent	persistent	persistent	shell	33	1.03	121	1.01	166	1.02	250	1.03
TT_C0935	COG1079	S	Guanosine ABC transporter permease protein NupQ	ko:K02057	POORLY CHARACTERIZED	TTHA1302	TTH_RS06595	nupQ	Intermediate	-0.225	-0.454	-0.638	-0.048	-0.34125	0.258381339625497	persistent	persistent	persistent	shell	33	1	119	1.02	165	1.02	249	1.02
TT_C0938	COG3845	S	Guanosine ABC transporter permease protein NupP	ko:K02056	POORLY CHARACTERIZED	TTHA1303	TTH_RS06600	nupP	Intermediate	-0.668	0.133	-0.612	-0.586	-0.43325	0.379047380503634	persistent	persistent	persistent	persistent	33	2.09	125	2.19	175	2.38	338	1.76
TT_C0939	COG0746	H	Probable molybdenum cofactor guanylyltransferase	ko:K03752	METABOLISM	TTHA1305	TTH_RS06610	mobA	Intermediate	-0.92	-0.197	-0.39	-0.753	-0.565	0.330362427242163	persistent	persistent	persistent	shell	33	1	127	2	174	1.01	174	1.01
TT_C0940	COG0665	E	FAD-dependent oxidoreductase	-	METABOLISM	TTHA1306	TTH_RS06615	-	Intermediate	-0.595	-0.92	-0.426	-0.578	-0.62975	0.207881977734162	persistent	persistent	shell	shell	33	1	126	1.01	128	1.01	128	1.01
TT_C0941	2ESNV	-	hypothetical protein	-	INFORMATION STORAGE AND PROCESSING	TTHA1307	TTH_RS06620	-	Intermediate	-0.453	0.405	-0.67	-0.799	-0.37925	0.541975629833421	persistent	persistent	shell	shell	33	1	127	1.01	146	1.01	146	1.01
TT_C0942	COG0621	J	tRNA-2-methylthio-N(6)-dimethylallyladenosine synthase	ko:K06168	INFORMATION STORAGE AND PROCESSING	TTHA1308	TTH_RS06625	miaB	Intermediate	-0.019	-0.014	-0.61	-0.513	-0.289	0.317144551690025	persistent	persistent	persistent	persistent	33	1	127	1.01	174	1.01	340	1.01
TT_C0943	COG3369	S	CDGSH iron-sulfur domain-containing protein	-	POORLY CHARACTERIZED	TTHA1309	TTH_RS06630	-	Less Permissive	-0.92	-0.789	-0.845	-0.799	-0.83825	0.0597069231050024	persistent	persistent	persistent	shell	33	2	127	1.96	173	1.95	174	1.95
TT_C0944	COG1032	C	radical SAM protein	-	METABOLISM	TTHA1310	TTH_RS06635	-	Intermediate	-0.516	0.589	-0.311	-0.596	-0.2085	0.545045869629337	persistent	persistent	shell	shell	33	1	126	1.01	135	1.01	179	1.01
TT_C0945	COG0510	M	phosphotransferase	ko:K07251	CELLULAR PROCESSES AND SIGNALING	TTHA1311	TTH_RS06640	-	Intermediate	0.155	-0.311	-0.441	0.042	-0.13875	0.282833726183188	persistent	persistent	persistent	persistent	33	1	126	1	174	1	339	1
TT_C0946	COG0035	F	Uracil phosphoribosyltransferase	ko:K00761	METABOLISM	TTHA1312	TTH_RS06645	upp	Intermediate	-0.539	-0.71	-0.454	-0.719	-0.6055	0.13061010680648	persistent	persistent	persistent	persistent	33	1	126	1	173	1	340	1
TT_C0947	COG0472	M	Probable undecaprenyl-phosphate N-acetylglucosaminyl 1-phosphate transferase	ko:K02851	CELLULAR PROCESSES AND SIGNALING	TTHA1313	TTH_RS06650	tagO	Intermediate	0.357	0.024	0.348	0.422	0.28775	0.178897316916716	persistent	persistent	persistent	persistent	33	1	127	1.01	175	1.01	339	1.01
TT_C0948	COG0381	M	Putative UDP-N-acetylglucosamine 2-epimerase	ko:K01791	CELLULAR PROCESSES AND SIGNALING	TTHA1314	TTH_RS06655	wecB	Less Permissive	-0.844	-0.71	-0.629	-0.527	-0.6775	0.133891747318496	persistent	persistent	persistent	persistent	33	1	127	1.02	174	1.02	342	1.02
TT_C0949	COG0477	EGP	MFS transporter	-	METABOLISM	TTHA1315	TTH_RS06660	-	Intermediate	-0.554	-0.896	-0.531	-0.488	-0.61725	0.187835699482287	persistent	persistent	persistent	persistent	33	1	127	1.01	174	1.01	339	1.01
TT_C0950	COG0517	S	Putative zinc metalloprotease sll0528	-	POORLY CHARACTERIZED	TTHA1316	TTH_RS06665	cyp127A1	Intermediate	-0.29	0.182	-0.475	-0.687	-0.3175	0.370402033831709	persistent	persistent	persistent	shell	32	1	115	1	154	1	156	1
TT_C0951	COG2358	S	31 kDa immunogenic protein	ko:K07080	POORLY CHARACTERIZED	TTHA1317	TTH_RS06670	bcsP31	Intermediate	-0.879	-0.095	-0.601	-0.529	-0.526	0.32455302597059	persistent	persistent	persistent	shell	33	1.94	126	2.45	164	2.19	167	2.11
TT_C0952	COG4666	S	hypothetical protein	-	POORLY CHARACTERIZED	TTHA1318	TTH_RS06675	-	Intermediate	-0.264	-0.756	-0.597	-0.451	-0.517	0.209671171122785	shell	persistent	persistent	shell	23	1	115	1.03	153	1.03	156	1.03
TT_C0953	COG2358	S	thiamine diphosphate biosynthetic process	ko:K07080	POORLY CHARACTERIZED	-	-	-	Intermediate	-0.347	-0.001	-0.111	-0.673	-0.283	0.297379667540783	persistent	persistent	persistent	shell	33	1.94	126	2.45	164	2.19	167	2.11
TT_C0954	2F9N0	-	Catalyzes the ATP-dependent 2-thiolation of cytidine in position 32 of tRNA, to form 2-thiocytidine (s(2)C32). The sulfur atoms are provided by the cysteine cysteine desulfurase (IscS) system	-	INFORMATION STORAGE AND PROCESSING	-	-	-	Intermediate	0.138	-0.284	-0.348	-0.736	-0.3075	0.357898961533373	persistent	persistent	shell	shell	31	1	124	1	127	1	130	1
TT_C0955	COG0454	K	GNAT family N-acetyltransferase	-	INFORMATION STORAGE AND PROCESSING	TTHA1319	TTH_RS06680	-	Less Permissive	-0.92	-0.92	-0.423	-0.551	-0.7035	0.255395771304068	persistent	shell	shell	shell	33	1	39	1	39	1	39	1
TT_C0956	COG0265	O	Probable periplasmic serine endoprotease DegP-like	-	CELLULAR PROCESSES AND SIGNALING	TTHA1320	TTH_RS06685	htrA	Intermediate	-0.814	-0.357	-0.374	-0.406	-0.48775	0.218446599119022	persistent	persistent	persistent	persistent	33	1.15	127	1.18	175	1.25	341	1.63
TT_C0957	COG0788	F	Formyltetrahydrofolate deformylase	ko:K01433	METABOLISM	TTHA1321	TTH_RS06690	purU	Intermediate	-0.241	-0.824	-0.366	-0.549	-0.495	0.253188993968274	persistent	persistent	persistent	persistent	33	1	126	1	165	1	329	1
TT_C0958	COG0684	H	4-hydroxy-4-methyl-2-oxoglutarate aldolase	ko:K02553,ko:K10218	METABOLISM	TTHA1322	TTH_RS06695	rraA	Intermediate	-0.079	-0.758	-0.534	-0.428	-0.44975	0.282869080435927	persistent	persistent	shell	shell	33	1	125	1	125	1	243	1
TT_C0959	COG0323	L	DNA mismatch repair protein MutL	ko:K03572	INFORMATION STORAGE AND PROCESSING	TTHA1323	TTH_RS06700	mutL	Highly Permissive	0.329	0.586	0.821	1.066	0.7005	0.315823262812183	persistent	persistent	persistent	persistent	33	1	127	1.02	167	1.02	328	1.01
TT_C0960	COG0249	L	DNA mismatch repair protein MutS	ko:K03555	INFORMATION STORAGE AND PROCESSING	TTHA1324	TTH_RS06705	mutS	Highly Permissive	1.117	1.657	1.852	2.056	1.6705	0.40335964101531	persistent	persistent	persistent	persistent	33	1	126	1	166	1	333	1.02
TT_C0961	COG2041	S	sulfite oxidase	-	POORLY CHARACTERIZED	TTHA1325	TTH_RS06710	-	Intermediate	0.185	0.439	-0.483	0.078	0.05475	0.389156673676126	persistent	shell	shell	shell	27	1	84	1.01	124	1.03	128	1.04
TT_C0962	COG2010	C	Cytochrome c-552	-	METABOLISM	TTHA1326	TTH_RS06715	cycA	Intermediate	-0.513	-0.92	-0.779	-0.397	-0.65225	0.239651656924518	persistent	shell	persistent	shell	33	2.61	81	1.05	175	4.11	199	3.75
TT_C0963	COG2258	S	MOSC domain-containing protein	-	POORLY CHARACTERIZED	TTHA1327	TTH_RS06720	-	Intermediate	-0.555	-0.92	-0.387	-0.685	-0.63675	0.224808622313884	persistent	persistent	persistent	shell	33	1	118	1	155	1.03	155	1.03
TT_C0964	COG0737	F	Trifunctional nucleotide phosphoesterase protein YfkN	ko:K11751	METABOLISM	TTHA1328	TTH_RS06725	yfkN	Intermediate	-0.05	-0.92	-0.366	-0.515	-0.46275	0.361262024021347	persistent	persistent	persistent	shell	33	1	126	1.02	161	1	280	1.01
TT_C0965	COG0174	E	Glutamine synthetase	ko:K01915	METABOLISM	TTHA1329	TTH_RS06730	glnA	Highly Permissive	0.827	1.196	0.458	0.767	0.812	0.302777145768963	persistent	persistent	persistent	persistent	33	1	127	1.01	174	1.02	337	1
TT_C0966	COG0683	E	Leu/Ile/Val-binding protein homolog 3	ko:K01999	METABOLISM	TTHA1330	TTH_RS06735	liuE	Highly Permissive	0.962	-0.028	1.842	1.31	1.0215	0.787706163489915	persistent	persistent	persistent	persistent	33	1	127	1.03	165	1.01	324	1.5
TT_C0967	COG0559	E	High-affinity branched-chain amino acid transport system permease protein LivH	ko:K01997	METABOLISM	TTHA1331	TTH_RS06740	livH	Intermediate	-0.275	0.693	-0.207	-0.443	-0.058	0.510397230922478	persistent	persistent	persistent	persistent	33	1	127	1.01	166	1.01	336	1
TT_C0968	COG4177	E	High-affinity branched-chain amino acid transport system permease protein BraE	ko:K01998	METABOLISM	TTHA1332	TTH_RS06745	braE	Highly Permissive	0.449	0.784	1.886	0.614	0.93325	0.649724749413165	persistent	persistent	persistent	persistent	33	1	127	1	166	1	325	1
TT_C0969	COG0411	E	PFAM alpha amylase, catalytic	ko:K01995	METABOLISM	-	-	-	Intermediate	-0.706	0.711	-0.59	-0.526	-0.27775	0.663363336842387	persistent	persistent	persistent	persistent	33	4.85	127	5.72	175	4.97	338	4.41
TT_C0970	COG0410	E	ubiE/COQ5 methyltransferase family	ko:K01996	METABOLISM	-	-	-	Intermediate	-0.859	-0.148	-0.721	-0.628	-0.589	0.308936886758445	persistent	persistent	persistent	persistent	33	5.18	127	31.13	175	30.99	344	15.98
TT_C0971	COG0747	E	Glutathione-binding protein GsiB	ko:K02035	METABOLISM	TTHA1336	TTH_RS06760	gsiB	Intermediate	-0.475	-0.85	-0.344	-0.529	-0.5495	0.214865073941765	shell	shell	shell	shell	15	1	78	1	106	1	269	1.62
TT_C0972	COG0601	P	Glutathione transport system permease protein GsiC	ko:K02033	METABOLISM	TTHA1337	TTH_RS06765	gsiC	Intermediate	-0.214	-0.365	-0.507	-0.725	-0.45275	0.217381960306431	persistent	persistent	persistent	persistent	33	2.06	127	2.83	175	5.05	338	4.88
TT_C0973	COG1173	EP	Glutathione transport system permease protein GsiD	ko:K02034	METABOLISM	TTHA1338	TTH_RS06770	gsiD	Intermediate	-0.271	-0.887	-0.594	-0.496	-0.562	0.255399034192901	persistent	persistent	persistent	persistent	32	1.22	125	1.74	173	2.9	338	5.23
TT_C0974	2DR9X	S	protease complex subunit PrcB family protein	-	POORLY CHARACTERIZED	TTHA1339	TTH_RS06775	-	Intermediate	-0.439	-0.299	-0.136	-0.108	-0.2455	0.154057348629225	persistent	persistent	persistent	shell	33	1.03	125	1.04	171	1.03	172	1.03
TT_C0975	COG0285	H	Dihydrofolate synthase/folylpolyglutamate synthase	ko:K11754	METABOLISM	TTHA1340	TTH_RS06780	folC	Intermediate	-0.066	-0.019	-0.591	-0.574	-0.3125	0.312436126805677	persistent	persistent	persistent	persistent	33	2	127	1.98	173	1.01	339	1.9
TT_C0976	COG1132	V	Uncharacterized ABC transporter ATP-binding protein TM_0288	ko:K18890	CELLULAR PROCESSES AND SIGNALING	TTHA1341	TTH_RS06785	yrrT	Intermediate	-0.411	-0.92	-0.459	-0.623	-0.60325	0.229846869313753	persistent	persistent	persistent	persistent	33	1	126	1.02	174	1.01	341	1.01
TT_C0977	COG1132	V	Probable multidrug resistance ABC transporter ATP-binding/permease protein YheI	ko:K18889	CELLULAR PROCESSES AND SIGNALING	TTHA1342	TTH_RS06790	yheI	Intermediate	0.415	-0.106	-0.2	0.132	0.06025	0.274690583505636	persistent	persistent	persistent	persistent	33	1	126	1.03	173	1.07	341	1.08
TT_C0978	COG0372	C	Citrate synthase	ko:K01647	METABOLISM	TTHA1343	TTH_RS06795	gltA	Highly Permissive	1.251	2.016	1.36	1.347	1.4935	0.351708686273171	persistent	persistent	persistent	persistent	33	1.06	125	1.02	172	1	342	1.03
TT_C0979	COG0476	H	Sulfur carrier protein adenylyltransferase	ko:K21029	METABOLISM	TTHA1344	TTH_RS06800	ttuC	Intermediate	1.398	1.437	-0.736	-0.034	0.51625	1.0795321131552	persistent	persistent	persistent	persistent	33	1	125	1.02	173	1.02	337	1.01
TT_C0980	COG1482	G	Mannose-6-phosphate isomerase	ko:K01809	METABOLISM	TTHA1345	TTH_RS06805	pmi	Highly Permissive	0.263	1.213	0.485	0.653	0.6535	0.405759781151361	persistent	persistent	shell	shell	33	1	127	2.25	138	2.14	138	2.14
TT_C0981	28IC9	S	SIS domain-containing protein	-	POORLY CHARACTERIZED	TTHA1346	TTH_RS06810	-	Intermediate	-0.554	-0.681	-0.726	-0.685	-0.6615	0.0744960849083136	persistent	persistent	persistent	persistent	33	1	127	1.15	171	1.11	337	1.06
TT_C0982	COG1515	L	Endonuclease V	ko:K05982	INFORMATION STORAGE AND PROCESSING	TTHA1347	TTH_RS06815	nfi	Intermediate	-0.856	-0.879	-0.261	-0.554	-0.6375	0.291426949108463	persistent	persistent	persistent	shell	33	1	127	1.14	175	1.1	181	1.1
TT_C0983	COG0204	I	lysophospholipid acyltransferase family protein	ko:K00655	METABOLISM	TTHA1348	TTH_RS06820	-	Less Permissive	-0.92	-0.92	-0.752	-0.683	-0.81875	0.120259095290128	persistent	persistent	persistent	shell	33	1	127	1.14	175	1.1	175	1.1
TT_C0984	COG0776	L	DNA-binding protein HU	ko:K03530	INFORMATION STORAGE AND PROCESSING	TTHA1349	TTH_RS06825	hup	Intermediate	-0.09	-0.827	-0.064	-0.411	-0.348	0.356197510753047	persistent	persistent	persistent	persistent	33	1	125	1.16	173	1.16	342	1.75
TT_C0985	COG3580	I	hypothetical protein	-	METABOLISM	TTHA1350	TTH_RS06830	-	Intermediate	0.491	-0.854	0.145	0.522	0.076	0.64311792594101	persistent	persistent	persistent	shell	33	1	127	1	174	1.01	174	1.01
TT_C0986	COG0624	E	M20/M25/M40 family metallo-hydrolase	-	METABOLISM	TTHA1351	TTH_RS06835	-	Less Permissive	-0.672	-0.892	-0.414	-0.699	-0.66925	0.196352361839628	persistent	persistent	persistent	persistent	33	1	126	1.02	173	1.01	337	1.01
TT_C0987	COG2197	T	Transcriptional regulatory protein LiaR	-	CELLULAR PROCESSES AND SIGNALING	TTHA1352	TTH_RS06840	liaR	Highly Permissive	0.444	1.385	0.198	1.085	0.778	0.550954928586117	persistent	persistent	persistent	persistent	33	2	125	1	175	2	342	4.01
TT_C0988	COG2265	J	Uncharacterized RNA methyltransferase TT_C0988	ko:K03215	INFORMATION STORAGE AND PROCESSING	TTHA1353	TTH_RS06845	aadA	Intermediate	-0.445	0.318	-0.724	-0.737	-0.397	0.495330865852984	persistent	persistent	persistent	persistent	33	1	127	1.02	174	1	336	1.01
TT_C0989	COG0757	E	3-dehydroquinate dehydratase	ko:K03786	METABOLISM	TTHA1354	TTH_RS06850	aroQ	Intermediate	-0.824	-0.345	-0.811	-0.688	-0.667	0.223241274558865	persistent	persistent	persistent	persistent	33	1	127	1	175	1	344	1.01
TT_C0990	COG0188	L	DNA gyrase subunit A	ko:K02469	INFORMATION STORAGE AND PROCESSING	TTHA1355	TTH_RS06855	gyrA	Intermediate	0.108	0.207	0.454	0.672	0.36025	0.253701103663346	persistent	persistent	persistent	persistent	33	1	127	1	175	1	343	1
TT_C0991	COG1324	P	Divalent-cation tolerance protein CutA	ko:K03926	METABOLISM	TTHA1356	TTH_RS06860	cutA	Less Permissive	-0.783	-0.749	-0.797	-0.498	-0.70675	0.14061857392725	persistent	persistent	persistent	persistent	33	1	127	1	173	1	332	1
TT_C0992	2DMID	S	nucleotidyl transferase AbiEii/AbiGii toxin family protein	-	POORLY CHARACTERIZED	TTHA1357	TTH_RS06865	-	Less Permissive	-0.309	-0.92	-0.707	-0.799	-0.68375	0.264622214990856	persistent	shell	shell	shell	27	1	74	1.05	96	1.08	122	1.07
TT_C0993	292J0	-	hypothetical protein	-	INFORMATION STORAGE AND PROCESSING	TTHA1358	TTH_RS06870	-	Intermediate	-0.92	0.723	-0.656	-0.799	-0.413	0.764981481257335	persistent	shell	shell	shell	27	1	110	1	127	1	110	1
TT_C0994	COG0664	K	Transcriptional regulator SdrP	-	INFORMATION STORAGE AND PROCESSING	TTHA1359	TTH_RS06875	sdrP	Less Permissive	-0.78	-0.874	-0.7	-0.638	-0.748	0.10215021618512	persistent	persistent	persistent	persistent	33	1	127	1	175	1	342	1
TT_C0995	COG2928	S	DUF502 domain-containing protein	-	POORLY CHARACTERIZED	TTHA1360	TTH_RS06880	-	Intermediate	1.032	0.882	-0.32	0.347	0.48525	0.612069372429847	persistent	persistent	persistent	shell	33	1	123	1.01	166	1.01	166	1.01
TT_C0996	2CEAB	-	hypothetical protein	-	INFORMATION STORAGE AND PROCESSING	TTHA1361	TTH_RS06885	-	Intermediate	-0.589	0	0.573	0.581	0.14125	0.557675159329635	persistent	persistent	persistent	shell	33	1	127	1	172	1	172	1
TT_C0997	COG0745	T	Transcriptional activator protein CzcR	-	CELLULAR PROCESSES AND SIGNALING	TTHA1362	TTH_RS06890	czcR	Intermediate	0.393	1.9	-0.412	0.012	0.47325	1.00639202931396	persistent	persistent	persistent	persistent	33	9.52	127	9.15	175	9.15	344	7.97
TT_C0998	COG0642	T	Probable sensor histidine kinase TcrY	-	CELLULAR PROCESSES AND SIGNALING	TTHA1363	TTH_RS06895	tcrY	Intermediate	-0.72	1.165	-0.369	-0.322	-0.0615	0.836727952602676	persistent	persistent	persistent	shell	33	1	126	1.01	170	1.01	172	1.02
TT_C0999	COG4127	L	restriction endonuclease	ko:K07448	INFORMATION STORAGE AND PROCESSING	TTHA1364	TTH_RS06900	-	Intermediate	0.212	-0.171	0.655	0.084	0.195	0.345526651166978	shell	shell	shell	shell	19	1.21	30	1.13	31	1.16	32	1.16
TT_C1000	COG0247	C	(Fe-S)-binding protein	ko:K18928	METABOLISM	TTHA1365	TTH_RS06905	-	Highly Permissive	0.638	0.969	0.311	1.307	0.80625	0.428492998775943	persistent	persistent	persistent	shell	33	1	127	1	175	1	262	1.02
TT_C1001	COG0247	C	Uncharacterized electron transport protein YkgF	ko:K18929	METABOLISM	TTHA1366	TTH_RS06910	lutB	Intermediate	-0.422	0.081	-0.506	-0.591	-0.3595	0.301662615074081	persistent	persistent	persistent	shell	33	1	126	1	174	1	261	1.02
TT_C1002	COG1556	S	Lactate utilization protein C	ko:K00782	POORLY CHARACTERIZED	TTHA1367	TTH_RS06915	lutC	Intermediate	0.121	-0.92	-0.616	-0.71	-0.53125	0.453023454138966	persistent	persistent	persistent	shell	33	1	126	1.01	174	1.01	174	1.01
TT_C1003	COG0681	U	Signal peptidase IB	ko:K03100	CELLULAR PROCESSES AND SIGNALING	TTHA1368	TTH_RS06920	lepB	Intermediate	-0.167	-0.692	-0.752	-0.214	-0.45625	0.308435163365009	persistent	persistent	persistent	persistent	33	1	127	1	175	1.05	341	1.34
TT_C1004	COG1752	S	Uncharacterized NTE family protein YlbK	ko:K07001	POORLY CHARACTERIZED	TTHA1369	TTH_RS06925	ylbK	Highly Permissive	-0.055	0.344	0.9	1.476	0.66625	0.666928469427819	persistent	persistent	persistent	shell	33	1	127	1	169	1	265	1.11
TT_C1005	COG0515	KLT	hypothetical protein	-	INFORMATION STORAGE AND PROCESSING	TTHA1371	TTH_RS06935	-	Highly Permissive	0.174	1.963	0.306	0.657	0.775	0.817808045937432	persistent	persistent	persistent	persistent	33	1	127	1.01	175	1.01	333	1
TT_C1006	COG0860	M	N-acetylmuramoyl-L-alanine amidase AmiA	ko:K01448	CELLULAR PROCESSES AND SIGNALING	TTHA1372	TTH_RS06940	amiA	Highly Permissive	0.832	0.081	0.893	1.49	0.824	0.577474386156362	persistent	persistent	persistent	persistent	33	1	127	1	175	1.12	342	1.27
TT_C1007	COG1765	O	OsmC family protein	ko:K07397	CELLULAR PROCESSES AND SIGNALING	TTHA1373	TTH_RS06945	-	Intermediate	-0.546	-0.619	-0.74	-0.74	-0.66125	0.0956917795145783	persistent	persistent	persistent	persistent	32	1	126	1	174	1	341	1.03
TT_C1008	COG1521	F	Type III pantothenate kinase	ko:K03525	METABOLISM	TTHA1374	TTH_RS06950	coaX	Intermediate	-0.701	1.572	-0.092	0.619	0.3495	0.977344872601274	persistent	persistent	persistent	persistent	33	1	127	1	164	1.01	331	1
TT_C1009	2CFP7	-	hypothetical protein	-	INFORMATION STORAGE AND PROCESSING	TTHA1375	TTH_RS06955	-	Intermediate	-0.5	1.468	-0.726	-0.732	-0.1225	1.06581721384735	persistent	persistent	persistent	shell	33	1	126	1	161	1	161	1
TT_C1010	COG3437	KT	Cyclic di-GMP phosphodiesterase response regulator RpfG	-	INFORMATION STORAGE AND PROCESSING	TTHA1376	TTH_RS06970	rpfG	Highly Permissive	1.377	1.02	1.248	0.922	1.14175	0.207962135976721
TT_C1011	2DMP7	S	DUF5317 domain-containing protein	-	POORLY CHARACTERIZED	TTHA1377	TTH_RS06975	-	Intermediate	-0.92	1.247	0.259	-0.124	0.1155	0.900093513660294	persistent	persistent	persistent	shell	33	1	126	1	171	1.01	171	1.01
TT_C1012	COG0473	CE	Homoisocitrate dehydrogenase	ko:K05824	METABOLISM	TTHA1378	TTH_RS06980	hicd	Intermediate	-0.457	-0.134	0.201	-0.496	-0.2215	0.325050252525154	persistent	persistent	persistent	persistent	33	2.39	127	2.19	175	2.33	342	1.97
TT_C1013	COG4972	NU	Type IV pilus inner membrane component PilM	ko:K02662	CELLULAR PROCESSES AND SIGNALING	TTHA1379	TTH_RS06985	pilM	Intermediate	-0.355	1.598	-0.146	-0.008	0.27225	0.895270676015546	persistent	persistent	persistent	persistent	33	1	127	1	175	1	343	1.01
TT_C1014	COG3166	NU	competence protein	ko:K02663	CELLULAR PROCESSES AND SIGNALING	TTHA1380	TTH_RS06990	-	Intermediate	0.085	1.508	-0.394	-0.027	0.293	0.83543561491396	persistent	persistent	persistent	shell	33	1	127	1	174	1	174	1
TT_C1015	COG3167	NU	type 4a pilus biogenesis protein PilO	ko:K02664	CELLULAR PROCESSES AND SIGNALING	TTHA1381	TTH_RS06995	pilO	Intermediate	-0.286	-0.286	-0.386	-0.755	-0.42825	0.222875712748907	persistent	persistent	persistent	shell	33	1	126	1	174	1	174	1
TT_C1016	2C4FT	-	competence protein	-	INFORMATION STORAGE AND PROCESSING	TTHA1382	TTH_RS07000	-	Intermediate	-0.516	-0.888	-0.528	-0.481	-0.60325	0.190877578568044	persistent	persistent	shell	shell	32	1	124	1.02	124	1.02	124	1.02
TT_C1017	COG1450	NU	Probable type IV piliation system protein DR_0774	ko:K02453,ko:K02666	CELLULAR PROCESSES AND SIGNALING	TTHA1383	TTH_RS07005	dps	Intermediate	-0.357	-0.895	-0.317	-0.374	-0.48575	0.273877557800318	persistent	persistent	persistent	shell	33	1	127	1.02	175	1.01	175	1.01
TT_C1018	COG0082	E	Chorismate synthase	ko:K01736	METABOLISM	TTHA1384	TTH_RS07010	aroC	Intermediate	-0.738	-0.872	-0.519	-0.37	-0.62475	0.223635678429598	persistent	persistent	persistent	persistent	33	1	127	1	175	1	342	1
TT_C1019	COG0703	E	Shikimate kinase	ko:K00891	METABOLISM	TTHA1385	TTH_RS07015	aroK	Intermediate	-0.56	-0.33	-0.738	0.964	-0.166	0.771625124871743	persistent	persistent	persistent	persistent	33	1	127	1	175	1	342	1
TT_C1020	COG0337	E	3-dehydroquinate synthase	ko:K01735	METABOLISM	TTHA1386	TTH_RS07020	aroB	Intermediate	-0.063	0.285	0.337	0.903	0.3655	0.39992124224652	persistent	persistent	persistent	persistent	33	1	123	1	170	1	334	1
TT_C1021	COG0144	J	Ribosomal RNA small subunit methyltransferase F	-	INFORMATION STORAGE AND PROCESSING	TTHA1387	TTH_RS07025	rsmF	Intermediate	0.642	0.183	0.099	0.382	0.3265	0.241501552790039	persistent	persistent	persistent	shell	33	1	123	1.02	167	1.01	173	1.01
TT_C1022	COG0736	I	Holo-[acyl-carrier-protein] synthase	ko:K00997	METABOLISM	TTHA1388	TTH_RS07030	acpS	Intermediate	0.675	-0.847	-0.653	-0.489	-0.3285	0.684815060192653	persistent	persistent	persistent	persistent	33	1	127	1.01	174	1.01	338	1
TT_C1023	COG3296	S	DUF4870 domain-containing protein	ko:K09940	POORLY CHARACTERIZED	TTHA1389	TTH_RS07035	-	Less Permissive	-0.92	-0.92	-0.802	-0.799	-0.86025	0.0690042269236699	persistent	persistent	shell	shell	32	1	119	1	127	1	127	1
TT_C1024	COG0204	I	lysophospholipid acyltransferase family protein	-	METABOLISM	TTHA1390	TTH_RS07040	-	Intermediate	-0.07	-0.92	-0.818	-0.711	-0.62975	0.382798793972325	persistent	persistent	persistent	shell	33	1	125	1.02	167	1.02	302	1.01
TT_C1025	COG1160	S	GTPase Der	ko:K03977	POORLY CHARACTERIZED	TTHA1391	TTH_RS07045	der	Intermediate	0.346	-0.281	-0.513	0.023	-0.10625	0.372924813691268	persistent	persistent	persistent	persistent	33	1	126	1	172	1	341	1
TT_C1026	COG0846	K	NAD-dependent protein deacylase	ko:K12410	INFORMATION STORAGE AND PROCESSING	TTHA1392	TTH_RS07050	cobB	Intermediate	0.202	0.263	0.565	0.597	0.40675	0.203162291448651	persistent	persistent	persistent	persistent	33	1	125	1.01	172	1.01	338	1.04
TT_C1027	COG0062	G	Bifunctional NAD(P)H-hydrate repair enzyme Nnr	ko:K17758,ko:K17759	METABOLISM	TTHA1393	TTH_RS07055	nnr	Intermediate	-0.417	-0.826	-0.572	-0.647	-0.6155	0.169898989598722	persistent	persistent	persistent	persistent	33	1	126	1.02	173	1.02	331	1.01
TT_C1028	COG0083	E	Homoserine kinase	ko:K00872	METABOLISM	TTHA1394	TTH_RS07060	thrB	Intermediate	-0.598	0.969	-0.429	-0.53	-0.147	0.747232672376327	persistent	persistent	persistent	persistent	33	1	127	1.02	175	1.02	341	1.01
TT_C1029	28SQN	S	DUF4388 domain-containing protein	-	POORLY CHARACTERIZED	TTHA1395	TTH_RS07065	-	Intermediate	-0.644	-0.707	0.551	1.117	0.07925	0.90198905203999	persistent	persistent	persistent	persistent	33	1	126	1.01	174	1.01	325	1
TT_C1030	-	-	30S ribosomal protein Thx	-	INFORMATION STORAGE AND PROCESSING	TTHA1396	TTH_RS07070	rpsU	Less Permissive	-0.92	-0.92	-0.845	-0.799	-0.871	0.0596154342431555	persistent	persistent	persistent	shell	33	1	126	1	169	1	169	1
TT_C1031	COG0268	J	30S ribosomal protein S20	ko:K02968	INFORMATION STORAGE AND PROCESSING	TTHA1397	TTH_RS07075	rpsT	Intermediate	-0.547	0.515	-0.752	-0.44	-0.306	0.562433403465098	persistent	persistent	persistent	persistent	33	1	126	1	173	1	342	1
TT_C1032	2D2DA	-	hypothetical protein	-	INFORMATION STORAGE AND PROCESSING	TTHA1398	TTH_RS07080	-	Intermediate	-0.599	-0.467	-0.727	0.331	-0.3655	0.47631187262129	persistent	persistent	persistent	shell	33	1	127	1	174	1	174	1
TT_C1033	COG0162	J	Tyrosine--tRNA ligase	ko:K01866	INFORMATION STORAGE AND PROCESSING	TTHA1399	TTH_RS07085	tyrS	Highly Permissive	0.824	0.538	0.487	0.799	0.662	0.174178069802142	persistent	persistent	persistent	persistent	33	1	127	1	175	1	343	1
TT_C1034	COG0723	C	Menaquinol-cytochrome c reductase iron-sulfur subunit	-	METABOLISM	TTHA1400	TTH_RS07090	qcrA	Less Permissive	-0.767	-0.92	-0.388	-0.665	-0.685	0.224022320316526	persistent	persistent	persistent	persistent	33	1	127	1	174	1	339	1
TT_C1035	COG0457	C	cytochrome c	-	METABOLISM	TTHA1401	TTH_RS07095	-	Intermediate	-0.16	0.934	-0.419	-0.649	-0.0735	0.700739847113987	persistent	persistent	persistent	shell	33	1	127	1	175	1.01	175	1.01
TT_C1036	COG3088	O	Cytochrome c-type biogenesis protein CcmH	ko:K02200	CELLULAR PROCESSES AND SIGNALING	TTHA1402	TTH_RS07100	ccmH	Intermediate	0.611	-0.22	0.726	0.457	0.3935	0.423586669604541	persistent	persistent	persistent	persistent	33	1	127	1	175	1	327	1.06
TT_C1037	COG0526	CO	Thiol:disulfide interchange protein DsbE	ko:K02199	METABOLISM	TTHA1403	TTH_RS07105	dsbE	Intermediate	-0.617	-0.313	-0.463	-0.494	-0.47175	0.124994333204883	persistent	persistent	persistent	persistent	33	2.36	127	1.1	175	1.43	342	1.59
TT_C1038	COG1138	O	Cytochrome c-type biogenesis protein CcmF	ko:K02198	CELLULAR PROCESSES AND SIGNALING	TTHA1404	TTH_RS07110	ccmF	Intermediate	-0.165	-0.136	0.789	0.415	0.22575	0.460657048862455	persistent	persistent	persistent	persistent	33	1	127	1.01	175	1.01	336	1.04
TT_C1039	COG2332	O	Cytochrome c-type biogenesis protein CcmE	ko:K02197	CELLULAR PROCESSES AND SIGNALING	TTHA1405	TTH_RS07115	ccmE	Less Permissive	-0.548	-0.92	-0.81	-0.799	-0.76925	0.15729245584791	persistent	persistent	persistent	persistent	33	1	127	1	175	1	342	1.02
TT_C1040	-	-	Methylase involved in ubiquinone menaquinone biosynthesis	-	INFORMATION STORAGE AND PROCESSING	-	-	-	Less Permissive	-0.506	-0.92	-0.845	-0.799	-0.7675	0.181325673857841	persistent	persistent	persistent	shell	33	1	127	1	165	1	197	1
TT_C1041	COG0755	O	Heme exporter protein C	ko:K02195	CELLULAR PROCESSES AND SIGNALING	TTHA1406	TTH_RS07120	ccsA	Intermediate	-0.189	-0.283	-0.297	-0.108	-0.21925	0.0883190239982304	persistent	persistent	persistent	persistent	33	1	127	1	175	1	341	1
TT_C1042	COG2386	O	Heme exporter protein B	ko:K02194	CELLULAR PROCESSES AND SIGNALING	TTHA1407	TTH_RS07125	ccmB	Intermediate	-0.506	-0.13	-0.17	-0.582	-0.347	0.230162261603997	persistent	persistent	persistent	persistent	33	1	127	1.01	175	1.01	338	1.01
TT_C1043	COG1131	V	Cytochrome c biogenesis ATP-binding export protein CcmA	ko:K02193	CELLULAR PROCESSES AND SIGNALING	TTHA1408	TTH_RS07130	ccmA	Highly Permissive	0.069	2.129	2.37	1.732	1.575	1.03788663478564	persistent	persistent	persistent	persistent	33	19.06	127	31.13	175	30.99	326	1.59
TT_C1044	COG0785	O	Cytochrome c-type biogenesis protein CcdA	ko:K06196	CELLULAR PROCESSES AND SIGNALING	TTHA1409	TTH_RS07135	ccdA	Intermediate	-0.309	-0.614	-0.63	-0.799	-0.588	0.20396241483829	persistent	persistent	persistent	persistent	33	1	127	1	175	1.17	338	1.11
TT_C1045	COG3258	C	Sulfite dehydrogenase cytochrome subunit SoxD	ko:K08738	METABOLISM	TTHA1410	TTH_RS07140	soxD	Intermediate	0.13	-0.263	-0.155	0.098	-0.0475	0.192070299630109	persistent	shell	shell	shell	33	1.03	84	1.01	121	1.02	121	1.02
TT_C1046	COG2041	S	Protein-methionine-sulfoxide reductase catalytic subunit MsrP	ko:K17225	POORLY CHARACTERIZED	TTHA1411	TTH_RS07145	soxC	Intermediate	-0.636	-0.877	-0.562	-0.576	-0.66275	0.146395298194079	persistent	shell	shell	shell	33	1	82	1	119	1.01	119	1.01
TT_C1047	COG0446	S	Sulfide dehydrogenase [flavocytochrome c] flavoprotein chain	-	POORLY CHARACTERIZED	TTHA1412	TTH_RS07150	fccB	Intermediate	-0.44	0.174	-0.082	0.823	0.11875	0.532767225593567	persistent	shell	shell	shell	32	1.03	81	1.01	117	1.02	117	1.02
TT_C1048	COG3439	S	translation initiation factor 2	-	POORLY CHARACTERIZED	TTHA1413	TTH_RS07155	if2	Highly Permissive	0.72	0.656	1.316	1.16	0.963	0.324918451307401	persistent	shell	shell	shell	33	1	81	1	118	1.01	118	1.01
TT_C1049	COG0607	P	rhodanese-like domain-containing protein	-	METABOLISM	TTHA1414	TTH_RS07160	-	Intermediate	-0.553	-0.92	-0.09	0.02	-0.38575	0.43416461931699	persistent	persistent	persistent	shell	33	2	125	1.99	175	2.88	125	1.38
TT_C1050	COG3258	C	sulfur oxidation c-type cytochrome SoxA	ko:K17222	METABOLISM	TTHA1415	TTH_RS07165	soxA	Intermediate	0.008	1.339	0.824	0.164	0.58375	0.615305005667921	persistent	shell	shell	shell	33	2	82	1.95	119	1.96	119	1.96
TT_C1051	COG2010	C	sulfur oxidation c-type cytochrome SoxX	ko:K17223	METABOLISM	TTHA1416	TTH_RS07170	soxX	Intermediate	-0.499	-0.92	-0.456	-0.544	-0.60475	0.213215657648932	persistent	shell	shell	shell	33	2	82	1.95	119	1.97	119	1.97
TT_C1052	COG0737	F	thiosulfohydrolase SoxB	ko:K17224	METABOLISM	TTHA1417	TTH_RS07175	soxB	Intermediate	-0.529	0.901	-0.238	0.061	0.04875	0.617117155273886	persistent	shell	shell	shell	33	1	79	1	116	1	116	1
TT_C1053	COG2010	C	sulfur oxidation c-type cytochrome SoxX	ko:K17223	METABOLISM	TTHA1418	TTH_RS07180	soxX	Intermediate	-0.507	-0.871	-0.38	-0.711	-0.61725	0.217271527510318	persistent	shell	shell	shell	33	2	82	1.95	119	1.97	119	1.97
TT_C1054	COG3258	C	sulfur oxidation c-type cytochrome SoxA	ko:K17222	METABOLISM	TTHA1419	TTH_RS07185	soxA	Highly Permissive	1.501	2.074	2.531	2.372	2.1195	0.453762419481091	persistent	shell	shell	shell	33	2	82	1.95	119	1.96	119	1.96
TT_C1055	COG2033	C	thiosulfate oxidation carrier complex protein SoxZ	ko:K17227	METABOLISM	TTHA1420	TTH_RS07190	soxZ	Highly Permissive	0.437	2.217	0.046	0.72	0.855	0.949117836028102	persistent	shell	shell	shell	33	1	80	1	115	1	115	1
TT_C1056	COG5501	S	thiosulfate oxidation carrier protein SoxY	ko:K17226	POORLY CHARACTERIZED	TTHA1421	TTH_RS07195	soxY	Intermediate	-0.737	-0.355	-0.78	-0.236	-0.527	0.27225845563851	persistent	shell	shell	shell	33	1	81	1	116	1	116	1
TT_C1057	COG0526	CO	thioredoxin family protein	-	METABOLISM	TTHA1422	TTH_RS07200	-	Intermediate	-0.215	-0.747	-0.383	-0.691	-0.509	0.253034911952218	persistent	shell	shell	shell	33	1	81	1	117	1	117	1
TT_C1058	COG2010	C	Cytochrome c-552	-	METABOLISM	TTHA1423	TTH_RS07205	cycA	Highly Permissive	2.424	3.294	1.049	2.478	2.31125	0.930876065864839	persistent	persistent	persistent	shell	33	2.61	127	2.5	175	4.11	199	3.75
TT_C1059	COG3842	E	Fe(3+) ions import ATP-binding protein FbpC	ko:K02052	METABOLISM	TTHA1424	TTH_RS07210	fbpC	Intermediate	-0.051	-0.388	0.322	0.72	0.15075	0.477607492263958	persistent	persistent	persistent	persistent	33	19.06	127	31.13	175	30.99	344	15.98
TT_C1060	COG1564	H	thiamine diphosphokinase	ko:K00949	METABOLISM	TTHA1425	TTH_RS07215	-	Highly Permissive	0.256	2.289	1.1	2.429	1.5185	1.03145996852358	persistent	persistent	persistent	persistent	33	1	124	1	170	1	337	1
TT_C1061	2EKDD	-	hypothetical protein	-	INFORMATION STORAGE AND PROCESSING	TTHA1426	TTH_RS07220	-	Intermediate	0.281	-0.702	-0.13	-0.337	-0.222	0.410324262017249	persistent	persistent	persistent	shell	33	1	126	1.01	173	1.01	173	1.01
TT_C1062	COG0210	L	ATP-dependent DNA helicase PcrA	ko:K03657	INFORMATION STORAGE AND PROCESSING	TTHA1427	TTH_RS07225	uvrD	Highly Permissive	0.329	0.699	1.044	0.341	0.60325	0.34030219413535	persistent	persistent	persistent	persistent	33	1	127	1.13	175	1.02	339	1.01
TT_C1063	COG1109	G	Phosphoglucomutase	-	METABOLISM	TTHA1428	TTH_RS07230	pgm	Less Permissive	-0.92	-0.92	-0.712	-0.582	-0.7835	0.166311955874094	persistent	persistent	shell	shell	33	1	120	1.05	120	1.05	120	1.05
TT_C1064	COG0491	S	MBL fold metallo-hydrolase	-	POORLY CHARACTERIZED	TTHA1429	TTH_RS07235	-	Highly Permissive	0.663	1.252	1.459	1.793	1.29175	0.474738787826176	persistent	persistent	persistent	persistent	33	1	126	1	174	1	332	1.03
TT_C1065	COG0318	IQ	Long-chain-fatty-acid--CoA ligase	ko:K01897	METABOLISM	TTHA1430	TTH_RS07240	lcfA	Intermediate	-0.471	-0.92	-0.66	-0.375	-0.6065	0.240206161453032	persistent	persistent	persistent	persistent	32	2.16	121	2.07	167	1.69	333	1.34
TT_C1066	COG3360	S	Dodecin	ko:K09165	POORLY CHARACTERIZED	TTHA1431	TTH_RS07245	secE2	Intermediate	-0.92	-0.92	-0.845	0.312	-0.59325	0.604534738455947	persistent	shell	shell	shell	32	1	61	1	92	1	94	1
TT_C1067	COG5502	S	DUF2267 domain-containing protein	-	POORLY CHARACTERIZED	TTHA1432	TTH_RS07250	-	Intermediate	-0.069	1.144	-0.395	0.509	0.29725	0.677045727160778	persistent	shell	shell	shell	33	1	88	1.03	96	1.03	96	1.03
TT_C1068	COG3294	S	phosphohydrolase	ko:K09163	POORLY CHARACTERIZED	TTHA1433	TTH_RS07255	-	Intermediate	0.096	0.462	1.007	0.248	0.45325	0.398526766144174	persistent	persistent	persistent	persistent	33	1	127	1	175	1	341	1
TT_C1069	COG1024	I	Short-chain-enoyl-CoA hydratase	ko:K01715	METABOLISM	TTHA1434	TTH_RS07260	crt	Highly Permissive	0.105	0.254	1.656	0.94	0.73875	0.711447058231789	persistent	persistent	persistent	persistent	33	3.09	127	3.11	175	1.05	344	1.11
TT_C1070	COG0813	F	Purine nucleoside phosphorylase DeoD-type	ko:K03784	METABOLISM	TTHA1435	TTH_RS07265	deoD	Intermediate	-0.338	0.254	-0.343	-0.275	-0.1755	0.288000578703122	persistent	persistent	persistent	shell	33	1	126	1.01	174	1.01	234	1
TT_C1071	COG1136	V	Lipoprotein-releasing system ATP-binding protein LolD 2	ko:K09810	CELLULAR PROCESSES AND SIGNALING	TTHA1436	TTH_RS07270	lolD2	Intermediate	-0.541	-0.791	-0.555	-0.681	-0.642	0.117603854812105	persistent	persistent	persistent	persistent	33	19.06	127	31.13	175	30.99	344	5.58
TT_C1072	COG0664	K	Cyclic AMP receptor protein	ko:K10914	INFORMATION STORAGE AND PROCESSING	TTHA1437	TTH_RS07275	crp	Intermediate	0.342	-0.679	0.305	0.021	-0.00275000000000001	0.473089403108264	persistent	persistent	persistent	shell	33	1	126	1	174	1	176	1
TT_C1073	COG2045	H	Probable 2-phosphosulfolactate phosphatase	ko:K05979	METABOLISM	TTHA1438	TTH_RS07280	comB	Intermediate	-0.298	-0.303	0.433	0.445	0.06925	0.426983508658902	persistent	persistent	persistent	persistent	33	1	126	1.55	171	1.5	337	1.27
TT_C1074	COG2222	M	sugar aminotransferase	ko:K00820	CELLULAR PROCESSES AND SIGNALING	TTHA1439	TTH_RS07285	-	Highly Permissive	2.887	2.185	2.262	2.319	2.41325	0.320570715027642	persistent	persistent	persistent	persistent	33	1	127	1.15	173	1.12	317	1.11
TT_C1075	COG0178	L	UvrABC system protein A	ko:K03701	INFORMATION STORAGE AND PROCESSING	TTHA1440	TTH_RS07290	uvrA	Highly Permissive	1.765	0.851	1.043	0.894	1.13825	0.425855511490302	persistent	persistent	persistent	persistent	30	1	123	1.15	172	4.53	340	3.02
TT_C1076	COG1808	S	TIGR00341 family protein	-	POORLY CHARACTERIZED	TTHA1441	TTH_RS07295	-	Intermediate	-0.709	-0.107	-0.697	-0.723	-0.559	0.301520590783891	persistent	shell	shell	shell	32	1.03	33	1.03	33	1.03	33	1.03
TT_C1077	COG1206	J	Methylenetetrahydrofolate--tRNA-(uracil-5-)-methyltransferase TrmFO	ko:K04094	INFORMATION STORAGE AND PROCESSING	TTHA1442	TTH_RS07300	trmFO	Intermediate	0.092	0.136	-0.266	0.214	0.044	0.212734576409196	persistent	persistent	persistent	persistent	33	1	127	1.01	170	1.01	338	1.01
TT_C1078	COG4636	D	Uma2 family endonuclease	-	CELLULAR PROCESSES AND SIGNALING	TTHA1443	TTH_RS07305	-	Less Permissive	-0.778	-0.92	-0.746	-0.715	-0.78975	0.0905625934552083	persistent	persistent	shell	shell	33	8.52	127	6.43	126	4.08	126	3.27
TT_C1079	COG0107	E	Imidazole glycerol phosphate synthase subunit HisF	ko:K02500	METABOLISM	TTHA1444	TTH_RS07310	hisF	Less Permissive	-0.371	-0.92	-0.728	-0.765	-0.696	0.232081882101986	persistent	persistent	persistent	persistent	33	1	127	1	174	1	341	1
TT_C1080	COG0139	E	Histidine biosynthesis bifunctional protein HisIE	ko:K11755	METABOLISM	TTHA1445	TTH_RS07315	hisI	Less Permissive	-0.725	-0.877	-0.708	-0.799	-0.77725	0.0773493158771729	persistent	persistent	persistent	persistent	33	1	127	1	174	1	341	1
TT_C1081	COG1494	G	D-fructose 1,6-bisphosphatase class 2/sedoheptulose 1,7-bisphosphatase	ko:K02446	METABOLISM	TTHA1446	TTH_RS07320	fbp	Highly Permissive	0.517	-0.471	1.404	1.138	0.647	0.832857330719574	persistent	persistent	persistent	persistent	33	1	127	1.5	175	1.45	341	1.24
TT_C1082	COG0686	E	Alanine dehydrogenase	ko:K00259	METABOLISM	TTHA1447	TTH_RS07325	ald	Intermediate	-0.084	0.054	-0.048	0.268	0.0475	0.158192920195564	persistent	persistent	persistent	shell	33	2	127	2.06	169	1.79	124	1
TT_C1083	COG0427	C	4-hydroxybutyrate coenzyme A transferase	-	METABOLISM	TTHA1448	TTH_RS07330	cat2	Intermediate	0.052	-0.92	-0.484	-0.422	-0.4435	0.397775062063976	persistent	persistent	persistent	shell	32	1	124	1.01	162	1.01	169	1.02
TT_C1084	COG0084	L	Uncharacterized metal-dependent hydrolase YabD	ko:K03424	INFORMATION STORAGE AND PROCESSING	TTHA1449	TTH_RS07335	yabD	Less Permissive	-0.504	-0.92	-0.709	-0.7	-0.70825	0.169926209475368	persistent	persistent	persistent	persistent	33	1	127	1.04	174	1.03	342	1.01
TT_C1085	COG1502	I	Cardiolipin synthase A	-	METABOLISM	TTHA1450	TTH_RS07340	clsA	Highly Permissive	0.425	1.822	0.635	0.843	0.93125	0.617866422996643	persistent	persistent	shell	shell	33	1	116	1.03	122	1.03	122	1.03
TT_C1086	2EFUV	-	hypothetical protein	-	INFORMATION STORAGE AND PROCESSING	TTHA1451	TTH_RS07345	-	Intermediate	-0.301	-0.92	-0.52	-0.799	-0.635	0.278628785304031	persistent	persistent	shell	shell	33	1	116	1	116	1	116	1
TT_C1087	COG0017	J	Aspartate--tRNA(Asp/Asn) ligase	ko:K09759	INFORMATION STORAGE AND PROCESSING	TTHA1452	TTH_RS07350	aspS2	Intermediate	-0.408	-0.459	-0.63	-0.503	-0.5	0.0949631507480665	persistent	persistent	persistent	persistent	33	1	127	1.02	171	1.01	338	1.01
TT_C1088	COG0693	S	Transfers the fatty acyl group on membrane lipoproteins	ko:K05520	POORLY CHARACTERIZED	-	-	-	Highly Permissive	2.755	-0.482	0.716	0.405	0.8485	1.36860281552636	shell	shell	shell	shell	19	1	51	1.04	59	1.05	189	1.03
TT_C1089	COG0479	C	Succinate dehydrogenase iron-sulfur subunit	ko:K00240	METABOLISM	TTHA1453	TTH_RS07355	sdhB	Intermediate	-0.575	-0.92	-0.544	-0.56	-0.64975	0.180610769335607	persistent	persistent	shell	persistent	33	1.42	127	1.43	146	1.38	314	1.18
TT_C1090	COG1053	C	Succinate dehydrogenase flavoprotein subunit	ko:K00239	METABOLISM	TTHA1454	TTH_RS07360	sdhA	Intermediate	-0.681	-0.354	-0.154	-0.406	-0.39875	0.217273061683526	persistent	persistent	persistent	persistent	33	1	127	1	175	1.01	343	1.52
TT_C1091	COG2142	C	succinate dehydrogenase hydrophobic membrane anchor subunit	ko:K00242	METABOLISM	TTHA1455	TTH_RS07365	-	Less Permissive	-0.92	-0.92	-0.733	-0.735	-0.827	0.107390254058116	persistent	persistent	shell	persistent	33	1	127	1	146	1	314	1
TT_C1092	COG2009	C	Succinate dehydrogenase 2 membrane subunit SdhC	ko:K00241	METABOLISM	TTHA1456	TTH_RS07370	sdhC	Intermediate	0.143	-0.091	-0.724	-0.539	-0.30275	0.398663078300462	persistent	persistent	shell	persistent	33	1	127	1.02	146	1.01	314	1.01
TT_C1093	COG1586	E	S-adenosylmethionine decarboxylase proenzyme	ko:K01611	METABOLISM	TTHA1457	TTH_RS07375	speH	Intermediate	-0.518	-0.346	-0.457	-0.799	-0.53	0.19295077092357	persistent	persistent	persistent	shell	33	1	127	1	165	1	171	1
TT_C1094	COG1470	S	NEW3 domain-containing protein	-	POORLY CHARACTERIZED	TTHA1458	TTH_RS07380	-	Intermediate	-0.737	-0.735	0.177	0.04	-0.31375	0.490770397776122	persistent	persistent	persistent	shell	33	1	127	1	167	1	169	1
TT_C1095	COG1131	V	Probable ABC transporter ATP-binding protein NosF	ko:K01990	CELLULAR PROCESSES AND SIGNALING	TTHA1459	TTH_RS07385	nosF	Intermediate	0.161	-0.92	-0.584	-0.771	-0.5285	0.479780852751198	persistent	persistent	persistent	persistent	33	2.18	127	31.13	175	30.99	344	3.98
TT_C1096	COG1277	S	ABC transporter permease subunit	ko:K01992	POORLY CHARACTERIZED	TTHA1460	TTH_RS07390	-	Intermediate	0.183	0.469	0.504	0.279	0.35875	0.153297912575482	persistent	persistent	persistent	shell	33	1	127	1	166	1	168	1
TT_C1097	COG1917	S	cupin domain-containing protein	-	POORLY CHARACTERIZED	TTHA1461	TTH_RS07395	-	Less Permissive	-0.701	-0.92	-0.766	-0.799	-0.7965	0.0918495146058668	persistent	persistent	persistent	shell	33	1	127	1	172	1.16	143	1
TT_C1098	COG1926	S	Putative phosphoribosyl transferase MT0597	-	POORLY CHARACTERIZED	TTHA1462	TTH_RS07400	ssuA	Intermediate	-0.376	-0.875	-0.595	-0.758	-0.651	0.216322290421799	persistent	persistent	persistent	shell	33	1	127	1	175	1.01	231	1.01
TT_C1099	COG0318	IQ	Long-chain-fatty-acid--CoA ligase	ko:K01897	METABOLISM	TTHA1463	TTH_RS07405	lcfA	Intermediate	-0.195	1.33	-0.03	0.556	0.41525	0.689741678698144	persistent	persistent	persistent	persistent	32	2.16	121	2.07	167	1.69	333	1.34
TT_C1100	COG0103	J	30S ribosomal protein S9	ko:K02996	INFORMATION STORAGE AND PROCESSING	TTHA1464	TTH_RS07410	rpsI	Less Permissive	-0.704	-0.92	-0.806	-0.734	-0.791	0.0960624796681827	persistent	persistent	persistent	persistent	33	1	127	1	175	1.01	343	1
TT_C1101	COG0102	J	50S ribosomal protein L13	ko:K02871	INFORMATION STORAGE AND PROCESSING	TTHA1465	TTH_RS07415	rplM	Intermediate	-0.668	-0.387	-0.725	-0.602	-0.5955	0.147807306991231	persistent	persistent	persistent	persistent	32	1	126	1	174	1.01	343	1
TT_C1102	COG0504	F	CTP synthase	ko:K01937	METABOLISM	TTHA1466	TTH_RS07420	pyrG	Intermediate	-0.472	-0.126	-0.517	-0.463	-0.3945	0.180551931587563	persistent	persistent	persistent	persistent	33	1	127	1	174	1	340	1.01
TT_C1103	COG2607	S	DUF815 domain-containing protein	ko:K06923	POORLY CHARACTERIZED	TTHA1467	TTH_RS07425	-	Highly Permissive	-0.646	1.388	1.289	0.529	0.64	0.939294416037911	persistent	persistent	persistent	shell	33	1	123	1	170	1	172	1
TT_C1104	COG0067	E	Glutamate synthase [NADPH] large chain	ko:K00265,ko:K00284	METABOLISM	TTHA1468	TTH_RS07435	gltB	Intermediate	0.366	0.031	0.587	0.559	0.38575	0.256095522543184	persistent	persistent	persistent	shell	33	1.06	127	1.18	166	1.14	178	1.13
TT_C1105	COG2199	T	Heme-based aerotactic transducer HemAT	-	CELLULAR PROCESSES AND SIGNALING	TTHA1469	TTH_RS07440	hemAT	Intermediate	-0.474	-0.103	-0.526	-0.677	-0.445	0.243714313626973	persistent	persistent	persistent	shell	33	1	127	1.17	174	1.22	174	1.22
TT_C1106	COG0305	L	Replicative DNA helicase	ko:K02314	INFORMATION STORAGE AND PROCESSING	TTHA1470	TTH_RS07445	dnaB	Intermediate	-0.534	0.681	-0.43	-0.333	-0.154	0.562684636363923	persistent	persistent	persistent	shell	33	1	127	1.2	174	1.15	205	1.14
TT_C1107	COG0457	M	Endo-type membrane-bound lytic murein transglycosylase A	ko:K08309	CELLULAR PROCESSES AND SIGNALING	TTHA1471	TTH_RS07450	emtA	Intermediate	-0.788	-0.533	-0.573	-0.603	-0.62425	0.112869762706109	persistent	persistent	shell	shell	33	1	127	2.25	138	2.14	138	2.14
TT_C1108	COG0475	P	High-affinity Na(+)/H(+) antiporter NhaS3	-	METABOLISM	TTHA1472	TTH_RS07455	nhaS3	Intermediate	-0.367	-0.04	-0.186	-0.121	-0.1785	0.139136623503663	persistent	persistent	shell	shell	32	1	119	1.17	144	1.14	182	1.11
TT_C1109	COG0517	S	A-adding tRNA nucleotidyltransferase	-	POORLY CHARACTERIZED	TTHA1473	TTH_RS07460	aatC	Intermediate	-0.14	0.915	-0.746	-0.398	-0.09225	0.715938719444618	persistent	persistent	shell	shell	33	1.27	118	1.16	143	1.14	147	1.14
TT_C1110	COG0705	S	rhomboid family intramembrane serine protease	-	POORLY CHARACTERIZED	TTHA1474	TTH_RS07465	-	Intermediate	-0.185	-0.876	-0.577	-0.537	-0.54375	0.28298571813197	persistent	persistent	persistent	shell	33	1	127	1.15	172	1.22	178	1.22
TT_C1111	COG0616	OU	ATP-dependent Clp protease proteolytic subunit	-	CELLULAR PROCESSES AND SIGNALING	TTHA1475	TTH_RS07470	-	Intermediate	-0.371	0.906	-0.525	-0.65	-0.16	0.719768944407393	persistent	persistent	persistent	shell	33	1.18	126	1.36	165	1.28	167	1.28
TT_C1112	COG0475	P	K(+)/H(+) antiporter subunit KhtU	ko:K03455	METABOLISM	TTHA1476	TTH_RS07475	khtU	Intermediate	-0.539	0.268	-0.361	-0.629	-0.31525	0.404465387888754	persistent	persistent	shell	shell	32	1	121	1.17	135	1.15	135	1.15
TT_C1113	COG0490	P	K(+)/H(+) antiporter subunit KhtT	ko:K07228	METABOLISM	TTHA1477	TTH_RS07480	khtT	Intermediate	-0.362	-0.92	-0.549	-0.694	-0.63125	0.235637256533568	persistent	persistent	shell	shell	33	1	123	1.11	137	1.09	137	1.09
TT_C1114	COG3431	S	phosphate-starvation-inducible PsiE family protein	-	POORLY CHARACTERIZED	TTHA1478	TTH_RS07485	psiE	Intermediate	-0.826	-0.229	-0.716	-0.317	-0.522	0.293215506638604	persistent	persistent	persistent	shell	33	1	124	1.16	164	1.12	171	1.12
TT_C1115	arCOG05	S	DUF1931 family protein	-	POORLY CHARACTERIZED	TTHA1479	TTH_RS07490	ygfB	Less Permissive	-0.824	-0.92	-0.561	-0.742	-0.76175	0.152325036243773	persistent	persistent	shell	shell	33	1	117	1.17	125	1.16	126	1.16
TT_C1116	COG0071	O	Hsp20/alpha crystallin family protein	ko:K13993	CELLULAR PROCESSES AND SIGNALING	TTHA1480	TTH_RS07495	-	Less Permissive	-0.624	-0.853	-0.669	-0.622	-0.692	0.109504946615819	persistent	persistent	shell	shell	33	1	125	1.15	133	1.14	133	1.14
TT_C1117	COG3118	O	Thioredoxin 1	ko:K03672	CELLULAR PROCESSES AND SIGNALING	TTHA1481	TTH_RS07500	trxA	Intermediate	-0.722	-0.92	-0.546	-0.327	-0.62875	0.252601629712346	persistent	persistent	persistent	persistent	33	2	127	1.89	175	1.87	344	1.82
TT_C1118	COG2193	P	ferritin-like domain-containing protein	ko:K03594	METABOLISM	TTHA1482	TTH_RS07505	-	Intermediate	-0.04	-0.368	-0.379	-0.799	-0.3965	0.311028937560478	persistent	shell	shell	shell	32	1	80	1.02	97	1.02	97	1.02
TT_C1119	COG2129	S	heat-stable protein	ko:K07096	POORLY CHARACTERIZED	TTHA1483	TTH_RS07510	-	Intermediate	-0.623	-0.459	-0.779	-0.622	-0.62075	0.130655718078723	persistent	persistent	shell	shell	33	1	127	1.15	135	1.14	135	1.14
TT_C1120	COG0071	O	Hsp20/alpha crystallin family protein	ko:K13993	CELLULAR PROCESSES AND SIGNALING	TTHA1484	TTH_RS07515	-	Intermediate	-0.371	-0.45	-0.703	-0.622	-0.5365	0.152648834475297	persistent	persistent	persistent	persistent	33	1	127	1.15	172	1.11	320	1.18
TT_C1121	COG1503	J	VLRF1 family aeRF1-type release factor	-	INFORMATION STORAGE AND PROCESSING	TTHA1485	TTH_RS07520	-	Intermediate	0.165	0.513	0.494	0.156	0.332	0.198217052747739	persistent	persistent	persistent	shell	33	1	127	1.17	160	1.07	169	1.18
TT_C1122	COG1633	S	ferritin family protein	-	POORLY CHARACTERIZED	TTHA1486	TTH_RS07525	-	Intermediate	-0.515	-0.782	0.404	0.339	-0.1385	0.599487836963075	persistent	persistent	shell	shell	33	1	127	1.15	140	1.14	140	1.14
TT_C1123	COG0542	O	Chaperone protein ClpB	ko:K03695	CELLULAR PROCESSES AND SIGNALING	TTHA1487	TTH_RS07530	clpB	Highly Permissive	0.876	1.621	0.809	0.95	1.064	0.375772094049926	persistent	persistent	persistent	persistent	33	1.97	127	2.13	175	2.31	344	2.7
TT_C1124	COG0789	K	chaperone modulator CbpM	ko:K18997	INFORMATION STORAGE AND PROCESSING	TTHA1488	TTH_RS07535	cbpM	Less Permissive	-0.92	-0.92	-0.296	-0.594	-0.6825	0.300014999625019	persistent	persistent	shell	shell	33	1	127	1.15	144	1.13	144	1.13
TT_C1125	COG0484	O	Chaperone protein DnaJ 2	ko:K05516	CELLULAR PROCESSES AND SIGNALING	TTHA1489	TTH_RS07540	dnaJ2	Intermediate	-0.267	-0.535	-0.24	-0.519	-0.39025	0.158424272130252	persistent	persistent	persistent	persistent	33	1	127	1.16	174	1.11	338	1.06
TT_C1126	COG0576	O	Protein GrpE	ko:K03687	CELLULAR PROCESSES AND SIGNALING	TTHA1490	TTH_RS07545	grpE	Intermediate	-0.417	-0.92	-0.308	-0.751	-0.599	0.28516077336595	persistent	persistent	persistent	persistent	33	1	126	1.03	173	1.02	340	1.01
TT_C1127	COG0443	O	Chaperone protein DnaK	ko:K04043	CELLULAR PROCESSES AND SIGNALING	TTHA1491	TTH_RS07550	dnaK	Intermediate	-0.122	1.043	0.293	0.95	0.541	0.553882659053341	persistent	persistent	persistent	persistent	33	1	127	1.02	174	1.01	341	1.01
TT_C1128	COG0465	O	ATP-dependent zinc metalloprotease FtsH	ko:K03798	CELLULAR PROCESSES AND SIGNALING	TTHA1492	TTH_RS07555	ftsH	Intermediate	0.174	0.178	0.648	0.238	0.3095	0.227557318786572	persistent	persistent	persistent	persistent	33	1.94	127	3.13	175	3.04	344	2.98
TT_C1129	COG1092	J	Ribosomal RNA large subunit methyltransferase I	ko:K06969	INFORMATION STORAGE AND PROCESSING	TTHA1493	TTH_RS07560	rlmI	Highly Permissive	0.845	0.788	0.607	1.172	0.853	0.235631067561135	persistent	persistent	persistent	persistent	33	1	127	1	167	1	332	1
TT_C1130	COG0616	OU	Putative signal peptide peptidase SppA	ko:K04773	CELLULAR PROCESSES AND SIGNALING	TTHA1494	TTH_RS07565	sppA	Highly Permissive	2.526	1.618	3	2.962	2.5265	0.642711703124607	persistent	persistent	shell	shell	33	1	121	1.01	121	1.01	121	1.01
TT_C1131	COG1714	S	Uncharacterized protein RP437; RDD family protein	-	POORLY CHARACTERIZED	TTHA1495	TTH_RS07570	lpl1	Intermediate	-0.145	-0.92	-0.845	-0.512	-0.6055	0.354529265364652	persistent	shell	persistent	shell	33	1	119	1.01	150	1.01	152	1.01
TT_C1132	COG0010	E	Arginase	ko:K01476	METABOLISM	TTHA1496	TTH_RS07575	rocF	Intermediate	-0.448	0.112	-0.683	-0.269	-0.322	0.335341616862566	persistent	persistent	persistent	persistent	33	1	125	1.01	173	1.01	341	1.01
TT_C1133	COG1310	S	Probable TtuB-protein conjugate cleaving protease	-	POORLY CHARACTERIZED	TTHA1497	TTH_RS07580	jag	Less Permissive	-0.824	-0.92	-0.59	-0.799	-0.78325	0.138990107561653	persistent	shell	persistent	persistent	33	1	113	1	160	1	321	1
TT_C1134	COG0480	J	Elongation factor G	ko:K02355	INFORMATION STORAGE AND PROCESSING	TTHA1498	TTH_RS07585	fusA	Highly Permissive	2.574	2.318	2.42	1.883	2.29875	0.296469644314557	persistent	persistent	persistent	persistent	33	1	127	1.02	175	1.02	315	1.01
TT_C1135	COG0714	S	Uncharacterized protein YeaC	ko:K03924	POORLY CHARACTERIZED	TTHA1499	TTH_RS07590	yeaC	Intermediate	0.136	0.758	0.888	0.378	0.54	0.34548902539251	persistent	persistent	persistent	persistent	33	1.24	127	1.57	173	1.53	337	2.19
TT_C1136	COG0574	G	Phosphoenolpyruvate synthase	ko:K01007	METABOLISM	TTHA1500	TTH_RS07595	ppsA	Highly Permissive	2.151	1.714	1.824	1.877	1.8915	0.185843123807868	persistent	persistent	shell	persistent	33	1	126	1.98	149	1.89	315	1.4
TT_C1137	COG1272	S	UPF0073 inner membrane protein; hemolysin III family protein	ko:K11068	POORLY CHARACTERIZED	TTHA1501	TTH_RS07600	yqfA	Intermediate	0.703	0.242	-0.211	-0.1	0.1585	0.411017031277294	persistent	persistent	persistent	shell	29	1	126	1.88	158	1.04	303	1.03
TT_C1138	COG0745	K	Response regulator MprA	ko:K02483	INFORMATION STORAGE AND PROCESSING	TTHA1502	TTH_RS07605	mprA	Highly Permissive	0.57	2.549	1.323	0.762	1.301	0.891229487842497	persistent	persistent	persistent	persistent	33	9.52	127	9.15	175	9.15	344	7.97
TT_C1139	COG0642	T	Sensor histidine kinase YkoH	ko:K02484	CELLULAR PROCESSES AND SIGNALING	TTHA1503	TTH_RS07610	ykoH	Intermediate	-0.142	0.711	0.341	-0.063	0.21175	0.394369856015053	persistent	persistent	persistent	persistent	33	2	122	1.02	169	1.01	334	1.01
TT_C1140	COG3877	S	DUF2089 domain-containing protein	-	POORLY CHARACTERIZED	TTHA1504	TTH_RS07615	-	Intermediate	0.359	1.654	-0.573	0.66	0.525	0.917610302179889	persistent	persistent	persistent	shell	28	1	119	1	165	1.01	306	1
TT_C1141	COG0755	O	cytochrome c biogenesis protein CcsA	-	CELLULAR PROCESSES AND SIGNALING	TTHA1505	TTH_RS07620	ccsA	Highly Permissive	0.562	1.426	0.809	0.999	0.949	0.364873494058786	persistent	persistent	shell	shell	33	1	126	1.02	135	1.01	135	1.01
TT_C1142	COG0373	H	Glutamyl-tRNA reductase	ko:K02492	METABOLISM	TTHA1506	TTH_RS07625	hemA	Intermediate	-0.516	-0.655	-0.389	-0.377	-0.48425	0.1300496699983	persistent	persistent	shell	persistent	33	1	126	1.98	149	1.89	315	1.4
TT_C1143	COG1587	H	uroporphyrinogen-III synthase	ko:K01719	METABOLISM	TTHA1507	TTH_RS07630	-	Intermediate	-0.513	0.665	-0.593	-0.725	-0.2915	0.643630069734678	persistent	persistent	shell	shell	33	1	124	1	133	1.01	138	1.01
TT_C1144	COG0599	S	Uncharacterized 13.8 kDa protein in nqo9-nqo10 intergenic region	ko:K01607	POORLY CHARACTERIZED	TTHA1508	TTH_RS07635	ynjI	Less Permissive	-0.589	-0.845	-0.763	-0.799	-0.749	0.111821285987955	persistent	persistent	persistent	persistent	33	1	127	1	174	1.01	341	1.01
TT_C1145	COG1011	S	HAD family hydrolase	-	POORLY CHARACTERIZED	TTHA1509	TTH_RS07640	-	Intermediate	-0.122	0.988	-0.69	-0.449	-0.06825	0.741641591336408	persistent	persistent	persistent	shell	33	2	127	1.01	174	1.01	174	1.01
TT_C1146	COG2353	S	YceI family protein	-	POORLY CHARACTERIZED	TTHA1510	TTH_RS07645	-	Intermediate	0.327	-0.303	-0.415	-0.507	-0.2245	0.377010609930278	persistent	shell	shell	shell	32	1	99	1	121	1	121	1
TT_C1147	COG3485	Q	intradiol ring-cleavage dioxygenase	-	METABOLISM	TTHA1511	TTH_RS07650	-	Highly Permissive	0.646	0.551	0.851	0.612	0.665	0.13007946289352	persistent	shell	shell	shell	33	1	102	1.02	138	1.01	100	1.01
TT_C1148	COG1669	S	nucleotidyltransferase family protein	ko:K07075	POORLY CHARACTERIZED	TTHA1512	TTH_RS07655	-	Highly Permissive	3.577	1.726	2.109	2.435	2.46175	0.797967992256999	persistent	shell	persistent	shell	33	4.27	71	1.18	156	4.35	181	4.75
TT_C1149	COG0015	F	Adenylosuccinate lyase	ko:K01756	METABOLISM	TTHA1513	TTH_RS07660	purB	Intermediate	-0.822	-0.92	-0.378	-0.545	-0.66625	0.249290158917943	persistent	persistent	persistent	persistent	33	1	126	1.02	173	1.01	341	1.01
TT_C1150	COG4636	S	Uma2 family endonuclease	-	POORLY CHARACTERIZED	TTHA1514	TTH_RS07665	-	Less Permissive	-0.695	-0.92	-0.409	-0.753	-0.69425	0.212746131966404	persistent	shell	shell	shell	33	1.52	71	1.45	71	1.45	71	1.45
TT_C1151	COG0152	F	Phosphoribosylaminoimidazole-succinocarboxamide synthase	ko:K01923	METABOLISM	TTHA1515	TTH_RS07670	purC	Intermediate	-0.571	-0.92	-0.636	-0.494	-0.65525	0.185798053452308	persistent	persistent	persistent	persistent	33	1	127	1.99	166	1.01	335	1.01
TT_C1152	COG1828	F	phosphoribosylformylglycinamidine synthase subunit PurS	ko:K01952	METABOLISM	TTHA1516	TTH_RS07675	purS	Less Permissive	-0.92	-0.92	-0.468	-0.608	-0.729	0.227833272372584	persistent	persistent	persistent	persistent	33	1	127	1.99	165	1	330	1
TT_C1153	COG0047	F	Phosphoribosylformylglycinamidine synthase subunit PurQ	ko:K01952	METABOLISM	TTHA1517	TTH_RS07680	purQ	Intermediate	-0.103	-0.92	-0.595	-0.587	-0.55125	0.336698059592468	persistent	persistent	persistent	persistent	33	1	127	1	166	1	334	1
TT_C1154	COG1011	S	HAD family hydrolase	ko:K07025	POORLY CHARACTERIZED	TTHA1518	TTH_RS07685	-	Less Permissive	-0.582	-0.881	-0.803	-0.694	-0.74	0.130294538130601	persistent	persistent	persistent	shell	33	1	127	1	173	1	173	1
TT_C1155	COG0046	F	Phosphoribosylformylglycinamidine synthase subunit PurL	ko:K01952	METABOLISM	TTHA1519	TTH_RS07690	purL	Intermediate	-0.411	-0.481	-0.451	-0.652	-0.49875	0.106114325140388	persistent	persistent	persistent	persistent	33	1	126	1	165	1	328	1
TT_C1156	COG0034	F	Amidophosphoribosyltransferase	ko:K00764	METABOLISM	TTHA1520	TTH_RS07695	purF	Highly Permissive	1.966	2.726	3.244	2.949	2.72125	0.546370676982822	persistent	persistent	persistent	persistent	33	1	126	1	169	1	333	1
TT_C1157	COG0116	L	tRNA (guanine(6)-N2)-methyltransferase	ko:K07444	INFORMATION STORAGE AND PROCESSING	TTHA1521	TTH_RS07700	trmN	Intermediate	-0.793	0.586	-0.417	-0.562	-0.2965	0.608366391795821	persistent	shell	shell	shell	33	1	35	1	35	1	35	1
TT_C1158	COG0699	S	Uncharacterized protein in xynA 3'region	-	POORLY CHARACTERIZED	TTHA1522	TTH_RS07705	yoqZ	Intermediate	-0.149	-0.087	-0.229	0.143	-0.0805	0.159936445710997	persistent	shell	shell	shell	33	1	38	1	85	1.01	87	1.01
TT_C1159	2A1P0	-	hypothetical protein	-	INFORMATION STORAGE AND PROCESSING	TTHA1523	TTH_RS07710	-	Less Permissive	-0.758	-0.92	-0.845	-0.799	-0.8305	0.0694478221400787	persistent	shell	shell	shell	33	1	109	1	109	1	110	1
TT_C1160	COG0112	E	Serine hydroxymethyltransferase	ko:K00600	METABOLISM	TTHA1524	TTH_RS07715	glyA	Highly Permissive	1.738	0.787	-0.09	1.061	0.874	0.756820101917666	persistent	persistent	persistent	persistent	33	1	127	1.02	171	1.01	340	1
TT_C1161	COG0497	L	DNA repair protein RecN	ko:K03631	INFORMATION STORAGE AND PROCESSING	TTHA1525	TTH_RS07720	recN	Highly Permissive	2.576	2.145	2.537	2.443	2.42525	0.194994658046488	persistent	persistent	persistent	persistent	33	1	127	1.02	174	1.02	338	1.01
TT_C1162	COG0119	E	3-hydroxy-3-isohexenylglutaryl-CoA/hydroxy-methylglutaryl-CoA lyase	ko:K01640	METABOLISM	TTHA1526	TTH_RS07725	liuE	Less Permissive	-0.508	-0.887	-0.692	-0.712	-0.69975	0.154963167666815	persistent	persistent	persistent	shell	33	1	127	1	174	1	180	1
TT_C1163	COG0604	C	Zinc-type alcohol dehydrogenase-like protein SERP1785	ko:K00344	METABOLISM	TTHA1527	TTH_RS07730	zapE	Highly Permissive	0.349	1.753	-0.084	1.858	0.969	0.982884530349318	persistent	persistent	shell	shell	33	2	127	1.35	45	1	61	1
TT_C1164	2BVWJ	S	DUF3197 domain-containing protein	-	POORLY CHARACTERIZED	TTHA1528	TTH_RS07735	-	Less Permissive	-0.709	-0.92	-0.465	-0.735	-0.70725	0.186833928039494	persistent	persistent	persistent	shell	33	1	127	1	174	1	174	1
TT_C1165	COG2318	S	DinB family protein	-	POORLY CHARACTERIZED	TTHA1529	TTH_RS07740	-	Highly Permissive	0.141	0.728	2.127	2.147	1.28575	1.01176261214444	persistent	persistent	persistent	shell	33	1	127	1.01	162	1.01	162	1.01
TT_C1166	COG0727	S	YkgJ family cysteine cluster protein	-	POORLY CHARACTERIZED	TTHA1530	TTH_RS07745	-	Intermediate	-0.091	-0.39	-0.436	-0.193	-0.2775	0.162993864915217	persistent	shell	shell	shell	33	1	99	1	99	1	99	1
TT_C1167	COG0585	J	tRNA pseudouridine synthase D	ko:K06176	INFORMATION STORAGE AND PROCESSING	TTHA1531	TTH_RS07750	truD	Highly Permissive	1.032	0.436	1.678	1.89	1.259	0.658933481721284	persistent	persistent	persistent	persistent	33	1	127	1	175	1	341	1
TT_C1168	COG1164	E	M3 family oligoendopeptidase	ko:K08602	METABOLISM	TTHA1532	TTH_RS07755	-	Highly Permissive	0.836	1.013	0.559	0.61	0.7545	0.210210212247962	persistent	persistent	shell	shell	33	1	127	1.01	131	1.01	131	1.01
TT_C1169	COG3547	L	TIGRFAM phosphoesterase, MJ0936 family	ko:K07486	INFORMATION STORAGE AND PROCESSING	-	-	-	Less Permissive	-0.92	-0.92	-0.829	-0.746	-0.85375	0.0836674966758299	shell	shell	persistent	shell	24	2.54	119	2.11	150	1.93	172	1.83
TT_C1170	COG1518	L	TIGRFAM iron-sulfur cluster binding protein	ko:K15342	INFORMATION STORAGE AND PROCESSING	-	-	-	Intermediate	-0.733	0.15	1.022	1.459	0.4745	0.971657175482519	persistent	shell	shell	shell	29	1.9	75	1.4	100	1.31	102	1.3
TT_C1171	COG0557	K	RNB domain-containing ribonuclease	ko:K01147	INFORMATION STORAGE AND PROCESSING	TTHA1534	TTH_RS07765	rmuC	Intermediate	-0.152	0.736	0.091	0.793	0.367	0.470168055061166	persistent	persistent	shell	shell	32	1	126	1	144	1	306	1.01
TT_C1172	COG0473	C	Isocitrate dehydrogenase [NADP]	ko:K00031	METABOLISM	TTHA1535	TTH_RS07770	icd	Intermediate	-0.139	1.513	0.051	0.366	0.44775	0.74007358868336	persistent	persistent	persistent	shell	33	2.39	127	2.19	175	2.33	108	1.04
TT_C1173	COG0665	E	Glycine oxidase	ko:K00303	METABOLISM	TTHA1536	TTH_RS07775	thiO	Highly Permissive	0.82	2.199	1.573	0.644	1.309	0.717203364929827	persistent	persistent	persistent	shell	32	1.72	123	1.2	169	1.14	218	1.14
TT_C1174	COG0675	L	IS200/IS605 family accessory protein TnpB-related protein	-	INFORMATION STORAGE AND PROCESSING	TTHA1537	TTH_RS07780	-	Intermediate	0.411	-0.542	-0.215	-0.231	-0.14425	0.39959927844446	persistent	persistent	persistent	persistent	32	4.16	121	3.12	175	3.31	341	2.19
TT_C1175	COG0665	E	PilT protein domain protein	ko:K00303	METABOLISM	TTHA1538	TTH_RS07785	-	Intermediate	-0.55	-0.92	-0.708	-0.475	-0.66325	0.196796637843909	persistent	persistent	persistent	shell	32	1.72	123	1.2	169	1.14	218	1.14
TT_C1176	COG0037	DFJ	tRNA(Ile)-lysidine synthase	ko:K04075	CELLULAR PROCESSES AND SIGNALING	TTHA1542	TTH_RS07805	tilS	Highly Permissive	1.168	2.455	1.029	1.66	1.578	0.644296515588902
TT_C1177	2BWJM	-	hypothetical protein	-	INFORMATION STORAGE AND PROCESSING	TTHA1543	TTH_RS07815	-	Less Permissive	-0.822	-0.92	-0.845	-0.799	-0.8465	0.0524753910577774	persistent	persistent	shell	shell	33	1	120	1	128	1.02	128	1.02
TT_C1178	COG2267	I	hypothetical protein	-	METABOLISM	TTHA1544	TTH_RS07820	-	Less Permissive	-0.92	-0.92	-0.434	-0.799	-0.76825	0.23001793408341	persistent	persistent	shell	shell	33	1.03	120	1.01	132	1.01	132	1.01
TT_C1179	COG2267	I	alpha/beta hydrolase	-	METABOLISM	TTHA1545	TTH_RS07825	-	Intermediate	-0.422	-0.868	-0.534	-0.706	-0.6325	0.195682566077478	persistent	persistent	shell	shell	33	1	126	1	126	1	126	1
TT_C1180	COG2050	Q	Putative esterase ComA2	-	METABOLISM	TTHA1546	TTH_RS07830	yuxO	Intermediate	-0.371	0.79	0.475	1.017	0.47775	0.607913028319019	persistent	persistent	persistent	persistent	33	1.03	127	1.01	172	1	337	1.07
TT_C1181	COG2355	E	membrane dipeptidase	ko:K01273	METABOLISM	TTHA1547	TTH_RS07835	-	Intermediate	-0.769	-0.92	-0.442	-0.372	-0.62575	0.261570098953735	persistent	persistent	persistent	persistent	33	1.03	127	1.02	174	1.02	339	1.05
TT_C1182	COG0322	L	UvrABC system protein C	ko:K03703	INFORMATION STORAGE AND PROCESSING	TTHA1548	TTH_RS07840	uvrC	Intermediate	0.392	0.925	0.591	0.216	0.531	0.304073456037627
TT_C1183	-	-	Antitoxin component of a toxin-antitoxin (TA) module	-	INFORMATION STORAGE AND PROCESSING	-	-	-	Less Permissive	-0.566	-0.92	-0.845	-0.799	-0.7825	0.152705599111493
TT_C1184	COG0462	EF	Ribose-phosphate pyrophosphokinase	ko:K00948	METABOLISM	TTHA1549	TTH_RS07845	prs	Intermediate	-0.184	-0.098	-0.642	-0.181	-0.27625	0.247068647680491	persistent	persistent	persistent	persistent	33	2	127	2	175	2.01	343	1.51
TT_C1185	COG0775	E	5'-methylthioadenosine/S-adenosylhomocysteine nucleosidase	ko:K01243	METABOLISM	TTHA1550	TTH_RS07850	mtnN	Less Permissive	-0.855	-0.92	-0.712	-0.548	-0.75875	0.165193573321321	persistent	persistent	persistent	shell	33	1	127	1	174	1.01	174	1.01
TT_C1186	COG1854	T	S-ribosylhomocysteine lyase	ko:K07173	CELLULAR PROCESSES AND SIGNALING	TTHA1551	TTH_RS07855	luxS	Intermediate	-0.099	-0.92	-0.573	-0.692	-0.571	0.34603949678228	persistent	persistent	persistent	persistent	33	1	127	1.01	173	1	336	1
TT_C1187	COG0518	F	GMP synthase [glutamine-hydrolyzing]	ko:K01951	METABOLISM	TTHA1552	TTH_RS07860	guaA	Highly Permissive	0.132	1.148	0.71	0.664	0.6635	0.416090935573784	persistent	persistent	persistent	persistent	33	1	126	1.02	173	1.01	339	1.01
TT_C1188	COG4636	S	Uma2 family endonuclease	-	POORLY CHARACTERIZED	TTHA1553	TTH_RS07865	-	Intermediate	0.031	-0.732	-0.161	-0.626	-0.372	0.365625491452661	persistent	shell	persistent	shell	33	4	119	4.57	152	3.65	256	3.66
TT_C1189	COG4274	S	Glutamine synthetase and cystathionine beta-lyase binding protein	-	POORLY CHARACTERIZED	TTHA1554	TTH_RS07870	gbuC	Intermediate	-0.076	-0.735	0.046	-0.086	-0.21275	0.353300037739407	persistent	persistent	shell	shell	33	1	125	1.01	125	1.01	125	1.01
TT_C1190	COG0346	E	Metallothiol transferase FosB	-	METABOLISM	TTHA1555	TTH_RS07875	fosB	Intermediate	0.034	0.003	-0.588	-0.442	-0.24825	0.313985535760275	persistent	persistent	persistent	shell	33	1	123	1.01	152	1.01	254	1.01
TT_C1191	COG0328	L	Ribonuclease H	ko:K03469	INFORMATION STORAGE AND PROCESSING	TTHA1556	TTH_RS07880	rnhA	Intermediate	-0.834	-0.03	-0.322	-0.652	-0.4595	0.356222308865311	persistent	persistent	shell	shell	33	1	127	1.01	138	1.02	306	1.12
TT_C1192	COG4799	I	acyl-CoA carboxylase subunit beta	-	METABOLISM	TTHA1557	TTH_RS07885	yngE	Intermediate	-0.393	-0.599	-0.373	-0.477	-0.4605	0.102740774119464	persistent	persistent	persistent	persistent	33	1	127	1.01	175	1.01	340	1.01
TT_C1193	COG2095	U	MarC family protein	ko:K05595	CELLULAR PROCESSES AND SIGNALING	TTHA1558	TTH_RS07890	metK1	Intermediate	-0.164	-0.83	-0.678	-0.601	-0.56825	0.28580223348789	persistent	persistent	persistent	persistent	33	1	127	1.02	175	1.02	335	1.01
TT_C1194	COG1438	K	Arginine repressor	ko:K03402	INFORMATION STORAGE AND PROCESSING	TTHA1559	TTH_RS07895	argR	Less Permissive	-0.749	-0.92	-0.363	-0.698	-0.6825	0.23320162949688	persistent	persistent	persistent	persistent	33	1	127	1	175	1	342	1
TT_C1195	COG0452	H	Coenzyme A biosynthesis bifunctional protein CoaBC	ko:K13038	METABOLISM	TTHA1560	TTH_RS07900	coaBC	Intermediate	-0.009	-0.763	-0.628	-0.522	-0.4805	0.329442458303925	persistent	persistent	persistent	persistent	33	1	126	1	163	1	331	1.02
TT_C1196	COG1758	K	DNA-directed RNA polymerase subunit omega	ko:K03060	INFORMATION STORAGE AND PROCESSING	TTHA1561	TTH_RS07905	rpoZ	Intermediate	-0.92	0.336	-0.212	-0.799	-0.39875	0.57926239017104	persistent	persistent	persistent	persistent	33	1	127	1	175	1.01	342	1.01
TT_C1197	COG0194	F	Guanylate kinase	ko:K00942	METABOLISM	TTHA1562	TTH_RS07910	gmk	Less Permissive	-0.671	-0.92	-0.649	-0.723	-0.74075	0.123462207442872	persistent	persistent	persistent	persistent	33	1	127	1.01	175	1.01	343	1
TT_C1198	COG0366	G	Cyclomaltodextrinase	ko:K01208	METABOLISM	TTHA1563	TTH_RS07915	cdaS	Intermediate	0.102	0.028	0.326	0.325	0.19525	0.153404421926705	persistent	persistent	persistent	persistent	33	1	126	1	173	1.84	331	1.46
TT_C1199	COG0350	L	DNA base-flipping protein	ko:K00567	INFORMATION STORAGE AND PROCESSING	TTHA1564	TTH_RS07920	atl	Highly Permissive	1.582	2.229	0.738	0.615	1.291	0.758795097506567	persistent	persistent	persistent	shell	33	1	127	1	169	1	169	1
TT_C1200	COG2385	D	SpoIID/LytB domain-containing protein	ko:K06381	CELLULAR PROCESSES AND SIGNALING	TTHA1565	TTH_RS07925	ssuA	Intermediate	-0.378	-0.893	-0.444	-0.636	-0.58775	0.231058975155695	persistent	shell	persistent	persistent	33	1.06	110	1.02	156	1.01	314	1.01
TT_C1201	COG4365	S	bacillithiol biosynthesis cysteine-adding enzyme BshC	ko:K22136	POORLY CHARACTERIZED	TTHA1566	TTH_RS07930	bshC	Intermediate	0.424	0.079	0.22	0.254	0.24425	0.141775350466857	persistent	persistent	persistent	persistent	33	1	127	2.01	173	1.83	341	1.89
TT_C1202	COG0664	K	CRP-like cAMP-activated global transcriptional regulator	ko:K10914	INFORMATION STORAGE AND PROCESSING	TTHA1567	TTH_RS07935	crp	Less Permissive	-0.719	-0.92	-0.773	-0.68	-0.773	0.105157025442906	persistent	persistent	shell	shell	32	1	126	1.01	126	1.01	126	1.01
TT_C1203	COG2107	S	1,4-dihydroxy-6-naphtoate synthase	ko:K11785	POORLY CHARACTERIZED	TTHA1568	TTH_RS07940	mqnD	Intermediate	-0.289	-0.92	-0.538	-0.768	-0.62875	0.275610080850949	persistent	persistent	persistent	persistent	33	1	127	1	175	1	343	1
TT_C1204	COG0457	S	tetratricopeptide repeat protein	-	POORLY CHARACTERIZED	TTHA1569	TTH_RS07945	-	Highly Permissive	1.016	1.876	1.234	2.133	1.56475	0.526088316413382	persistent	persistent	persistent	shell	33	1	127	1.07	175	1.04	175	1.04
TT_C1205	COG1899	O	Deoxyhypusine synthase-like protein	ko:K00809	CELLULAR PROCESSES AND SIGNALING	TTHA1570	TTH_RS07950	sdhD	Intermediate	-0.503	-0.893	-0.394	-0.657	-0.61175	0.216325950053771	persistent	persistent	shell	shell	33	1	127	1.01	127	1.01	128	1.01
TT_C1206	2BMU3	-	hypothetical protein	-	INFORMATION STORAGE AND PROCESSING	TTHA1571	TTH_RS07955	-	Intermediate	0.114	-0.577	0.686	-0.064	0.03975	0.520991602619466	persistent	persistent	shell	shell	33	1	125	1	125	1	125	1
TT_C1207	COG1569	S	putative toxin-antitoxin system toxin component, PIN family	ko:K07063	POORLY CHARACTERIZED	TTHA1572	TTH_RS07960	-	Highly Permissive	1.362	2.057	1.158	2.75	1.83175	0.723077854268358	persistent	shell	shell	shell	27	1	33	1	44	1.07	44	1.07
TT_C1208	2A20E	-	hypothetical protein	-	INFORMATION STORAGE AND PROCESSING	TTHA1573	TTH_RS07965	-	Intermediate	-0.219	-0.256	-0.034	0.26	-0.06225	0.235763122646439	persistent	shell	shell	shell	27	1	36	1	54	1.11	54	1.11
TT_C1209	COG0111	EH	Uncharacterized protein in proB 3'region; 2-hydroxyacid dehydrogenase	ko:K00058	METABOLISM	TTHA1574	TTH_RS07970	yprA	Intermediate	-0.614	0.501	-0.777	-0.723	-0.40325	0.606633538472775	persistent	persistent	persistent	shell	33	1	122	1	168	1	168	1
TT_C1210	COG1670	J	GNAT family N-acetyltransferase	-	INFORMATION STORAGE AND PROCESSING	TTHA1575	TTH_RS07975	-	Highly Permissive	0.466	1.554	2.398	1.002	1.355	0.825102013894848	persistent	persistent	persistent	persistent	33	1	127	1	175	1	341	1
TT_C1211	COG0334	E	Glutamate dehydrogenase	ko:K00261	METABOLISM	TTHA1576	TTH_RS07980	gdhA	Highly Permissive	1.107	0.95	0.526	1.375	0.9895	0.355344433847875	persistent	persistent	persistent	persistent	33	2	127	2.02	175	1.98	342	1.97
TT_C1212	COG0334	E	Glutamate dehydrogenase	ko:K00261	METABOLISM	TTHA1577	TTH_RS07985	gdhA	Intermediate	0.248	-0.221	0.482	0.511	0.255	0.338472056946114	persistent	persistent	persistent	persistent	33	2	127	2.02	175	1.98	342	1.97
TT_C1213	COG1012	C	L-glutamate gamma-semialdehyde dehydrogenase	ko:K00294	METABOLISM	TTHA1578	TTH_RS07990	pruA	Intermediate	-0.468	0.853	-0.374	-0.197	-0.0465	0.610100811341863	persistent	persistent	persistent	persistent	33	1	126	1	172	1	340	1.46
TT_C1214	COG0506	E	proline dehydrogenase family protein	ko:K00318	METABOLISM	TTHA1579	TTH_RS07995	-	Highly Permissive	0.618	0.861	0.806	0.553	0.7095	0.147342005777941	persistent	persistent	persistent	persistent	33	1	127	1.01	174	1.01	341	1.01
TT_C1215	COG1802	K	GntR family transcriptional regulator	-	INFORMATION STORAGE AND PROCESSING	TTHA1580	TTH_RS08000	gntR	Intermediate	-0.671	-0.612	-0.28	-0.686	-0.56225	0.190858368081325	persistent	persistent	persistent	persistent	33	1	127	1.01	172	1	330	1
TT_C1216	COG3385	L	homoserine dehydrogenase	-	INFORMATION STORAGE AND PROCESSING	-	-	-	Less Permissive	-0.88	-0.92	-0.845	-0.664	-0.82725	0.113064509609927	shell	shell	shell	shell	10	5.5	18	4.06	23	2.83	23	2.83
TT_C1217	COG1462	M	Putative restriction endonuclease	-	CELLULAR PROCESSES AND SIGNALING	-	-	-	Intermediate	-0.352	-0.92	-0.529	-0.559	-0.59	0.23820579338043	shell	shell	shell	shell	10	1	77	1	90	1	90	1
TT_C1218	COG1475	K	Catalyzes the gamma-elimination of phosphate from L- phosphohomoserine and the beta-addition of water to produce L- threonine	-	INFORMATION STORAGE AND PROCESSING	-	-	-	Intermediate	-0.273	1.443	-0.172	0.58	0.3945	0.795872896049782	persistent	persistent	persistent	shell	33	1	122	1.02	160	1.02	303	1.01
TT_C1219	COG0156	E	8-amino-7-oxononanoate synthase/2-amino-3-ketobutyrate coenzyme A ligase	ko:K00639	METABOLISM	TTHA1582	TTH_RS08010	bigR	Intermediate	-0.007	-0.042	0.023	-0.163	-0.04725	0.0816103547351683	persistent	persistent	shell	shell	33	1	127	1	136	1.01	292	1.09
TT_C1220	COG0827	L	Modification methylase TthHB8I	ko:K07317	INFORMATION STORAGE AND PROCESSING	TTHA1583	TTH_RS08015	tthHB8IM	Intermediate	0.042	-0.156	-0.384	-0.203	-0.17525	0.175037853048991	persistent	persistent	shell	shell	32	1	126	1	127	1	127	1
TT_C1221	2ENXP	-	hypothetical protein	-	INFORMATION STORAGE AND PROCESSING	TTHA1585	TTH_RS08025	-	Intermediate	-0.509	-0.92	-0.332	-0.67	-0.60775	0.249776400006085	persistent	persistent	persistent	shell	33	1	126	1	165	1	165	1
TT_C1222	COG0187	L	DNA gyrase subunit B	ko:K02470	INFORMATION STORAGE AND PROCESSING	TTHA1586	TTH_RS08030	gyrB	Highly Permissive	2.062	1.726	1.674	1.419	1.72025	0.264396640170281	persistent	persistent	persistent	persistent	33	1	127	1.01	175	1.01	343	1.01
TT_C1223	COG1181	F	D-alanine--D-alanine ligase	ko:K01921	METABOLISM	TTHA1587	TTH_RS08035	ddl	Intermediate	-0.703	-0.834	-0.28	-0.574	-0.59775	0.236939338228163	persistent	persistent	persistent	persistent	32	1	127	1.98	175	1.82	342	1.42
TT_C1224	COG0193	J	Peptidyl-tRNA hydrolase	ko:K01056	INFORMATION STORAGE AND PROCESSING	TTHA1588	TTH_RS08040	pth	Intermediate	-0.766	-0.064	-0.243	0.772	-0.07525	0.638549071463319	persistent	persistent	persistent	persistent	33	1	127	1.02	174	1.02	342	1
TT_C1225	COG1825	J	50S ribosomal protein L25	ko:K02897	INFORMATION STORAGE AND PROCESSING	TTHA1589	TTH_RS08045	rplY	Less Permissive	-0.424	-0.92	-0.68	-0.718	-0.6855	0.203681941598497	persistent	persistent	persistent	persistent	33	1	127	1	175	1	343	1
TT_C1226	2A1KG	-	hypothetical protein	-	INFORMATION STORAGE AND PROCESSING	TTHA1590	TTH_RS08050	-	Less Permissive	-0.92	-0.92	-0.518	-0.682	-0.76	0.196509541753066	persistent	persistent	persistent	shell	33	9.52	127	9.15	175	9.15	219	1.92
TT_C1227	2A1M3	-	hypothetical protein	-	INFORMATION STORAGE AND PROCESSING	TTHA1591	TTH_RS08055	-	Intermediate	-0.578	0.307	0.193	1.103	0.25625	0.68787953160419	persistent	persistent	shell	shell	30	1	122	1	122	1	122	1
TT_C1228	COG0642	T	Phosphate regulon sensor protein PhoR	ko:K07649	CELLULAR PROCESSES AND SIGNALING	TTHA1592	TTH_RS08060	phoR	Intermediate	-0.581	-0.877	-0.403	-0.631	-0.623	0.195570958989314	persistent	persistent	persistent	shell	29	1.21	121	1	151	1	154	1
TT_C1229	COG0745	T	Response regulator MprA	ko:K02483,ko:K07669	CELLULAR PROCESSES AND SIGNALING	TTHA1593	TTH_RS08065	mprA	Intermediate	-0.506	-0.92	-0.332	-0.421	-0.54475	0.260058166570481	persistent	persistent	persistent	shell	33	9.52	127	9.15	175	9.15	219	1.92
TT_C1230	COG0515	KLT	Probable serine/threonine-protein kinase Sps1	ko:K12132	INFORMATION STORAGE AND PROCESSING	TTHA1594	TTH_RS08070	sps1	Highly Permissive	1.096	0.465	2.217	2.113	1.47275	0.840898081418511	persistent	persistent	persistent	persistent	33	1.06	126	1.02	174	1.02	340	1.01
TT_C1231	COG0631	T	Protein phosphatase PrpC	ko:K01090,ko:K20074	CELLULAR PROCESSES AND SIGNALING	TTHA1595	TTH_RS08075	prpC	Intermediate	-0.555	-0.39	-0.568	-0.67	-0.54575	0.115868819504357	persistent	persistent	persistent	shell	33	1.88	127	1.97	171	1	171	1
TT_C1232	28KKM	-	hypothetical protein	-	INFORMATION STORAGE AND PROCESSING	TTHA1596	TTH_RS08080	-	Intermediate	-0.224	-0.311	-0.428	-0.267	-0.3075	0.0878350727215501	persistent	persistent	persistent	shell	33	1	125	1.01	173	1.01	173	1.01
TT_C1233	COG0477	EGP	Multi-drug resistance efflux pump PmrA homolog	-	METABOLISM	TTHA1597	TTH_RS08085	pmrA	Highly Permissive	1.608	2.875	2.85	3.018	2.58775	0.657346369884249	persistent	persistent	persistent	shell	33	1	124	1.05	162	1.04	162	1.04
TT_C1234	COG0113	H	Delta-aminolevulinic acid dehydratase	ko:K01698	METABOLISM	TTHA1598	TTH_RS08090	hemB	Intermediate	-0.134	0.581	0.272	0.43	0.28725	0.30786942578524	persistent	persistent	persistent	persistent	33	1	126	1.01	172	1.01	341	1.01
TT_C1235	COG0718	S	YbaB/EbfC family nucleoid-associated protein	ko:K09747	POORLY CHARACTERIZED	TTHA1599	TTH_RS08095	wbbL2	Less Permissive	-0.786	-0.834	-0.662	-0.644	-0.7315	0.0930286694161178	persistent	persistent	persistent	persistent	33	1	126	1	174	1	341	1
TT_C1236	COG0353	L	Recombination protein RecR	ko:K06187	INFORMATION STORAGE AND PROCESSING	TTHA1600	TTH_RS08100	recR	Intermediate	0.333	-0.045	0.494	0.066	0.212	0.245987804575755	persistent	persistent	persistent	persistent	33	1	127	1	175	1	342	1
TT_C1237	COG2018	S	Roadblock/LC7 domain-containing protein	-	POORLY CHARACTERIZED	TTHA1601	TTH_RS08105	-	Intermediate	-0.334	-0.473	-0.392	-0.386	-0.39625	0.0574129776270139	persistent	persistent	shell	shell	33	1	126	1	134	1	134	1
TT_C1238	COG2018	S	roadblock/LC7 domain-containing protein	-	POORLY CHARACTERIZED	TTHA1602	TTH_RS08110	-	Highly Permissive	0.332	2.23	0.832	0.583	0.99425	0.848745103078657	persistent	persistent	persistent	shell	33	1	127	1	175	1	175	1
TT_C1239	-	-	roadblock/LC7 domain-containing protein	-	INFORMATION STORAGE AND PROCESSING	TTHA1603	TTH_RS08115	-	Intermediate	-0.016	0.667	1.03	-0.799	0.2205	0.806218539437871	persistent	persistent	persistent	shell	33	1	126	1	174	1	174	1
TT_C1240	2DNG9	S	DUF3467 domain-containing protein	-	POORLY CHARACTERIZED	TTHA1604	TTH_RS08120	-	Less Permissive	-0.92	-0.92	-0.681	-0.705	-0.8065	0.131424249411337	persistent	persistent	persistent	shell	32	1	126	1	174	1	176	1
TT_C1241	COG0823	EU	Uncharacterized peptidase YuxL	ko:K01303	METABOLISM	TTHA1605	TTH_RS08125	yuxL	Highly Permissive	1.023	0.855	0.56	1.155	0.89825	0.25675328624966	persistent	persistent	persistent	shell	33	1.06	125	1.02	172	1.02	173	1.02
TT_C1242	COG0327	S	GTP cyclohydrolase 1 type 2 homolog	-	POORLY CHARACTERIZED	TTHA1606	TTH_RS08130	yqfO	Intermediate	-0.49	0.697	-0.61	-0.367	-0.1925	0.601241216152053	persistent	persistent	persistent	persistent	33	1	127	1	174	1	342	1
TT_C1243	COG0125	F	Thymidylate kinase	ko:K00943	METABOLISM	TTHA1607	TTH_RS08135	tmk	Less Permissive	-0.92	-0.828	-0.264	-0.715	-0.68175	0.290845176454186	persistent	persistent	persistent	persistent	33	1	127	1	175	1	343	1
TT_C1244	COG1430	S	DUF192 domain-containing protein	ko:K09005	POORLY CHARACTERIZED	TTHA1608	TTH_RS08140	-	Intermediate	-0.144	-0.92	-0.685	-0.587	-0.584	0.324913321774695	persistent	persistent	shell	shell	33	1	127	2	136	1	143	1
TT_C1245	COG1430	S	DUF192 domain-containing protein	ko:K09005	POORLY CHARACTERIZED	TTHA1609	TTH_RS08145	-	Intermediate	-0.419	-0.677	-0.606	-0.076	-0.4445	0.268688791479411	persistent	persistent	persistent	shell	33	1	127	2	157	1	157	1
TT_C1246	COG2331	S	FmdB family transcriptional regulator	-	POORLY CHARACTERIZED	TTHA1610	TTH_RS08150	fmdB	Intermediate	0.063	0.172	-0.603	-0.033	-0.10025	0.345471055227497	persistent	persistent	persistent	persistent	33	1	126	1	174	1	339	1
TT_C1247	COG0212	H	5-formyltetrahydrofolate cyclo-ligase	ko:K01934	METABOLISM	TTHA1611	TTH_RS08155	-	Highly Permissive	0.467	0.81	1.21	0.738	0.80625	0.307016150498091	persistent	persistent	persistent	shell	33	1	126	1	173	1	178	1
TT_C1248	COG1011	E	HAD-IA family hydrolase	ko:K07025	METABOLISM	TTHA1612	TTH_RS08160	-	Intermediate	-0.418	-0.92	-0.59	-0.677	-0.65125	0.209002990409228	persistent	persistent	shell	shell	33	1	124	1.01	136	1.01	136	1.01
TT_C1249	COG0503	F	adenine phosphoribosyltransferase	ko:K00759	METABOLISM	TTHA1613	TTH_RS08165	-	Highly Permissive	0.466	-0.13	1.468	1.225	0.75725	0.729382101507845	persistent	persistent	persistent	persistent	33	2	127	1.99	174	1	343	1.96
TT_C1250	COG0503	F	Adenine phosphoribosyltransferase	ko:K00759	METABOLISM	TTHA1614	TTH_RS08170	apt	Highly Permissive	0.205	1.459	0.705	1.046	0.85375	0.531127966375964	persistent	persistent	persistent	persistent	33	2	127	1.99	174	1	343	1.96
TT_C1251	COG1259	S	bifunctional nuclease family protein	ko:K08999	POORLY CHARACTERIZED	TTHA1615	TTH_RS08175	-	Intermediate	-0.387	-0.465	-0.643	-0.74	-0.55875	0.161489679752815	persistent	persistent	persistent	shell	33	1	127	1	175	1	177	1
TT_C1252	COG1409	S	metallophosphoesterase	-	POORLY CHARACTERIZED	TTHA1616	TTH_RS08180	-	Intermediate	-0.127	0.396	0.101	0.019	0.09725	0.220360878258067	persistent	persistent	persistent	shell	33	1	117	1	147	1	147	1
TT_C1253	COG0537	FG	Uncharacterized HIT-like protein; histidine triad nucleotide-binding protein	ko:K02503	METABOLISM	TTHA1617	TTH_RS08185	yhiS	Less Permissive	-0.92	-0.92	-0.665	-0.721	-0.8065	0.133037588673277	persistent	persistent	persistent	persistent	33	1	127	1	170	1	338	1.08
TT_C1254	COG0621	J	Threonylcarbamoyladenosine tRNA methylthiotransferase MtaB	ko:K18707	INFORMATION STORAGE AND PROCESSING	TTHA1618	TTH_RS08190	mtaB	Highly Permissive	1.719	1.049	2.871	2.828	2.11675	0.889393941587941	persistent	persistent	persistent	shell	33	1	126	1.01	174	1.01	174	1.01
TT_C1255	COG0220	J	tRNA (guanine-N(7)-)-methyltransferase	ko:K03439	INFORMATION STORAGE AND PROCESSING	TTHA1619	TTH_RS08195	trmB	Highly Permissive	0.916	-0.163	1.158	1.167	0.7695	0.632444200437214	persistent	persistent	persistent	persistent	33	1.03	126	1.01	172	1.01	335	1.01
TT_C1256	COG1168	E	Cystathionine beta-lyase	ko:K14155	METABOLISM	TTHA1620	TTH_RS08200	cbl	Highly Permissive	0.399	0.608	1.161	0.885	0.76325	0.331566358365863	persistent	persistent	persistent	persistent	33	1	126	1	165	1	332	1.01
TT_C1257	COG0071	O	Spore protein SP21	ko:K13993	CELLULAR PROCESSES AND SIGNALING	TTHA1621	TTH_RS08205	hspA	Highly Permissive	1.055	1.908	1.783	1.04	1.4465	0.463583505602461	persistent	persistent	persistent	shell	33	1	127	1	164	1	171	1
TT_C1258	COG2897	P	Thiosulfate sulfurtransferase	ko:K01011	METABOLISM	TTHA1622	TTH_RS08210	thtR	Intermediate	0.5	0.851	0.365	0.33	0.5115	0.237905443401365	persistent	persistent	persistent	shell	33	1	127	1	163	1	163	1
TT_C1259	COG0491	S	Probable metallo-hydrolase YqgX	-	POORLY CHARACTERIZED	TTHA1623	TTH_RS08215	yqgX	Intermediate	-0.13	-0.875	-0.452	-0.605	-0.5155	0.310855271790587	persistent	persistent	persistent	persistent	33	1	127	1	175	1	340	1.02
TT_C1260	COG1579	S	C4-type zinc ribbon domain-containing protein	ko:K07164	POORLY CHARACTERIZED	TTHA1624	TTH_RS08220	-	Highly Permissive	1.159	1.641	1.391	1.381	1.393	0.196983924894055	persistent	persistent	persistent	shell	32	1	126	1	174	1	174	1
TT_C1261	COG1764	O	Peroxiredoxin OsmC	ko:K04063	CELLULAR PROCESSES AND SIGNALING	TTHA1625	TTH_RS08225	osmC	Intermediate	1.184	0.285	0.357	0.411	0.55925	0.419685894449647	persistent	persistent	persistent	shell	33	1	127	1	166	1	290	1.01
TT_C1262	COG3374	S	DUF981 domain-containing protein	ko:K08980	POORLY CHARACTERIZED	TTHA1626	TTH_RS08230	-	Intermediate	-0.58	-0.617	-0.412	-0.519	-0.532	0.0896251452811468	persistent	shell	shell	shell	33	1.03	85	1.02	87	1.02	87	1.02
TT_C1263	COG0696	G	metalloenzyme	-	METABOLISM	TTHA1627	TTH_RS08235	-	Highly Permissive	1.339	0.286	3.038	3.09	1.93825	1.36930745877858	persistent	persistent	persistent	shell	33	1	127	1	160	1	160	1
TT_C1264	COG1840	P	Major ferric iron-binding protein	ko:K02012	METABOLISM	TTHA1628	TTH_RS08240	fbpA	Intermediate	-0.352	-0.611	-0.642	-0.43	-0.50875	0.140217390742613	persistent	persistent	persistent	shell	32	1	125	1.02	171	1.02	277	1.01
TT_C1265	COG1178	P	Fe(3+)-transport system permease protein SfuB	ko:K02011	METABOLISM	TTHA1629	TTH_RS08245	fbpB	Intermediate	0.064	1.226	-0.036	0.556	0.4525	0.576939915993569	persistent	persistent	persistent	shell	33	1	126	1	171	1	270	1
TT_C1266	COG3842	E	Fe(3+) ions import ATP-binding protein FbpC 1	ko:K02010	METABOLISM	TTHA1630	TTH_RS08250	fbpC1	Intermediate	-0.508	-0.65	-0.302	-0.488	-0.487	0.142870570797488	persistent	persistent	persistent	persistent	33	19.06	127	31.13	175	30.99	344	15.98
TT_C1267	COG0101	J	tRNA pseudouridine synthase A	ko:K06173	INFORMATION STORAGE AND PROCESSING	TTHA1631	TTH_RS08255	truA	Highly Permissive	2.142	1.516	3.05	3.319	2.50675	0.830561807854579	persistent	persistent	persistent	persistent	33	1	126	1.05	174	1.03	336	1.02
TT_C1268	COG1173	EP	Oligopeptide transport system permease protein AppC	ko:K02034	METABOLISM	TTHA1632	TTH_RS08260	appC	Intermediate	-0.312	0.044	-0.07	0.385	0.01175	0.289742845755795	persistent	persistent	persistent	persistent	32	1.03	127	2.06	173	1.06	338	5.23
TT_C1269	-	-	-	-	INFORMATION STORAGE AND PROCESSING	-	-	-	Less Permissive	-0.92	-0.92	-0.845	-0.586	-0.81775	0.158493690726161	cloud	cloud	cloud	cloud	2	1	2	1	2	1	2	1
TT_C1270	COG0601	EP	Oligopeptide transport system permease protein AppB	ko:K02033	METABOLISM	TTHA1633	TTH_RS08265	appB	Intermediate	-0.6	-0.892	-0.383	-0.562	-0.60925	0.210914477138642	persistent	persistent	persistent	persistent	33	2.06	127	2.83	175	5.05	338	4.88
TT_C1271	COG0747	E	Metal-staphylopine-binding protein CntA	ko:K02035	METABOLISM	TTHA1634	TTH_RS08270	cntA	Intermediate	-0.099	0.234	-0.413	-0.305	-0.14575	0.284709647418793	persistent	persistent	persistent	shell	31	1.06	125	1.04	173	1.24	279	1.16
TT_C1272	COG0316	S	Iron-sulfur cluster insertion protein ErpA	ko:K13628	POORLY CHARACTERIZED	TTHA1635	TTH_RS08275	erpA	Less Permissive	-0.92	-0.92	-0.728	-0.733	-0.82525	0.109426916250071	persistent	persistent	persistent	persistent	33	1	127	1	167	1	334	1
TT_C1273	COG0006	E	Uncharacterized peptidase SERP1271	ko:K01262	METABOLISM	TTHA1636	TTH_RS08280	ybcG	Intermediate	-0.047	0.822	-0.561	-0.249	-0.00875000000000003	0.592820588373919	persistent	persistent	persistent	persistent	33	2.03	127	1.01	172	1.02	337	1.02
TT_C1274	COG0462	F	Ribose-phosphate pyrophosphokinase	ko:K00948	METABOLISM	TTHA1637	TTH_RS08285	prs	Highly Permissive	2.128	1.287	1.794	1.675	1.721	0.347107092023965	persistent	persistent	persistent	persistent	33	2	127	2	175	2.01	343	1.51
TT_C1275	COG1073	S	alpha/beta hydrolase	ko:K06889	POORLY CHARACTERIZED	TTHA1638	TTH_RS08290	-	Intermediate	-0.744	0.014	-0.301	-0.389	-0.355	0.311744553547719	persistent	persistent	shell	shell	33	1	127	1	135	1	135	1
TT_C1276	COG1801	S	DUF72 domain-containing protein	-	POORLY CHARACTERIZED	TTHA1639	TTH_RS08295	-	Intermediate	-0.236	-0.872	-0.449	-0.756	-0.57825	0.289669207890656	persistent	persistent	shell	shell	33	1	127	1	135	1	135	1
TT_C1277	COG1166	H	Biosynthetic arginine decarboxylase	ko:K01585	METABOLISM	TTHA1640	TTH_RS08300	speA	Intermediate	0.141	0.492	-0.002	-0.001	0.1575	0.232898404173723	persistent	persistent	persistent	persistent	33	1	127	1.01	166	1.01	334	1.01
TT_C1278	COG2199	T	Diguanylate cyclase DgcM	-	CELLULAR PROCESSES AND SIGNALING	TTHA1641	TTH_RS08305	dgcM	Intermediate	-0.423	-0.894	-0.294	-0.557	-0.542	0.258065883060896	persistent	persistent	persistent	persistent	33	2.45	126	2.2	170	1.58	343	9.88
TT_C1279	COG0192	H	S-adenosylmethionine synthase	ko:K00789	METABOLISM	TTHA1642	TTH_RS08310	metK	Intermediate	-0.391	-0.167	-0.634	-0.684	-0.469	0.23856375807458	persistent	persistent	persistent	persistent	31	1	125	1	170	1	339	1.01
TT_C1280	COG0796	M	Glutamate racemase	ko:K01776	CELLULAR PROCESSES AND SIGNALING	TTHA1643	TTH_RS08315	murI	Intermediate	-0.512	-0.92	-0.411	-0.641	-0.621	0.220440468154103	persistent	persistent	shell	shell	33	1	127	1	138	1	139	1
TT_C1281	COG1611	S	LOG family protein YvdD	ko:K06966	POORLY CHARACTERIZED	TTHA1644	TTH_RS08320	yvdD	Intermediate	-0.668	-0.315	-0.688	-0.384	-0.51375	0.191913826147744	persistent	persistent	shell	shell	33	1.03	127	1.02	145	1.03	191	1.04
TT_C1282	COG1193	L	Endonuclease MutS2	ko:K07456	INFORMATION STORAGE AND PROCESSING	TTHA1645	TTH_RS08325	mutS2	Intermediate	0.335	0.83	0.32	0.573	0.5145	0.240147871112779	persistent	persistent	persistent	persistent	33	1	127	1.07	174	1.06	341	1.04
TT_C1283	COG0366	G	Maltodextrin glucosidase	ko:K01187	METABOLISM	TTHA1647	TTH_RS08335	malZ	Intermediate	-0.105	-0.38	-0.092	-0.401	-0.2445	0.168887536544293	persistent	persistent	persistent	shell	33	1.06	127	1.02	166	1.01	309	1.05
TT_C1284	COG2361	S	DUF86 domain-containing protein	-	POORLY CHARACTERIZED	TTHA1648	TTH_RS08340	-	Intermediate	-0.674	-0.299	-0.8	-0.724	-0.62425	0.222935528797004	persistent	shell	shell	shell	32	2.72	102	2.15	127	1.87	144	1.77
TT_C1285	COG1669	S	nucleotidyltransferase family protein	ko:K07075	POORLY CHARACTERIZED	TTHA1649	TTH_RS08345	-	Intermediate	-0.636	1.062	-0.085	-0.712	-0.09275	0.818962504229182	persistent	shell	shell	shell	33	4.27	105	1.67	41	1.02	187	1.1
TT_C1286	COG3833	P	Maltose/maltodextrin transport system permease protein MalG	ko:K15772	METABOLISM	TTHA1650	TTH_RS08350	malG	Intermediate	-0.232	-0.857	-0.143	-0.65	-0.4705	0.339480485447986	persistent	persistent	persistent	persistent	33	1	126	1	168	1	326	1.02
TT_C1287	COG1175	G	Maltose/maltodextrin transport system permease protein MalF	ko:K15771	METABOLISM	TTHA1651	TTH_RS08355	malF	Highly Permissive	2.364	0.192	1.043	0.968	1.14175	0.901084670457407	persistent	persistent	persistent	persistent	33	1	127	1	169	1	327	1.02
TT_C1288	COG2182	G	maltose ABC transporter substrate-binding protein	ko:K15770	METABOLISM	TTHA1652	TTH_RS08360	-	Highly Permissive	0.955	1.479	1.026	0.749	1.05225	0.307800124539719	persistent	persistent	persistent	persistent	33	1.39	127	1.47	172	1.41	332	1.48
TT_C1289	COG1723	S	hypothetical protein	-	POORLY CHARACTERIZED	TTHA1653	TTH_RS08365	-	Highly Permissive	2.626	2.296	2.484	2.766	2.543	0.200921211755587	persistent	persistent	shell	shell	33	1	125	1.01	132	1.01	132	1.01
TT_C1290	COG0127	F	dITP/XTP pyrophosphatase	ko:K02428	METABOLISM	TTHA1654	TTH_RS08370	rdgB	Intermediate	-0.322	0.832	-0.233	0.378	0.16375	0.5433920469299	persistent	persistent	persistent	persistent	33	1	127	1	173	1.01	337	1
TT_C1291	COG0142	H	Octaprenyl diphosphate synthase	ko:K02523	METABOLISM	TTHA1655	TTH_RS08375	ispB	Highly Permissive	-0.015	0.726	0.694	1.011	0.604	0.436575308509311	persistent	persistent	persistent	persistent	33	1	127	1	173	1	333	1
TT_C1292	2BMZP	-	hypothetical protein	-	INFORMATION STORAGE AND PROCESSING	TTHA1656	TTH_RS08380	-	Intermediate	-0.48	0.376	-0.712	-0.742	-0.3895	0.523591125465918	shell	shell	shell	shell	23	1	65	1	65	1	65	1
TT_C1293	COG2344	K	Redox-sensing transcriptional repressor Rex	ko:K01926	INFORMATION STORAGE AND PROCESSING	TTHA1657	TTH_RS08385	rex	Intermediate	-0.234	-0.92	-0.312	-0.72	-0.5465	0.327745327960598	persistent	persistent	persistent	persistent	33	1	126	1	173	1	338	1
TT_C1294	COG3147	S	SPOR domain-containing protein	-	POORLY CHARACTERIZED	TTHA1658	TTH_RS08390	-	Intermediate	-0.337	-0.291	-0.52	-0.363	-0.37775	0.0993960931492447	persistent	persistent	persistent	shell	33	1	127	1	174	1.01	175	1
TT_C1295	COG0457	S	tetratricopeptide repeat protein	-	POORLY CHARACTERIZED	TTHA1659	TTH_RS08395	-	Highly Permissive	0.858	1.746	-0.109	0.663	0.7895	0.76220928884395	persistent	persistent	persistent	shell	33	1	127	1	174	1	127	1
TT_C1296	COG1403	L	HNH endonuclease	-	INFORMATION STORAGE AND PROCESSING	TTHA1660	TTH_RS08400	-	Intermediate	-0.274	-0.328	-0.621	-0.215	-0.3595	0.180337646282374	persistent	persistent	persistent	persistent	33	1	127	1	175	1.02	342	1.01
TT_C1297	COG0697	EG	DMT family transporter	ko:K03298	METABOLISM	TTHA1661	TTH_RS08405	-	Intermediate	-0.817	-0.454	-0.424	-0.652	-0.58675	0.183832124504941	persistent	persistent	persistent	persistent	33	1	126	1.02	167	1.01	327	1.01
TT_C1298	2B4TG	-	hypothetical protein	-	INFORMATION STORAGE AND PROCESSING	TTHA1662	TTH_RS08410	-	Intermediate	-0.662	0.93	-0.813	-0.746	-0.32275	0.837448257108064	persistent	persistent	persistent	shell	32	1	125	1	173	1	173	1
TT_C1299	COG0203	J	50S ribosomal protein L17	ko:K02879	INFORMATION STORAGE AND PROCESSING	TTHA1663	TTH_RS08415	rplQ	Less Permissive	-0.687	-0.92	-0.845	-0.799	-0.81275	0.0975444343192715	persistent	persistent	persistent	persistent	33	1	127	1	175	1	344	1
TT_C1300	COG0202	K	DNA-directed RNA polymerase subunit alpha	ko:K03040	INFORMATION STORAGE AND PROCESSING	TTHA1664	TTH_RS08420	rpoA	Intermediate	-0.62	0.823	-0.496	0.286	-0.00175000000000002	0.680570532715015	persistent	persistent	persistent	persistent	33	1	127	1	175	1	343	1
TT_C1301	COG0522	J	30S ribosomal protein S4	ko:K02986	INFORMATION STORAGE AND PROCESSING	TTHA1665	TTH_RS08425	rpsD	Less Permissive	-0.92	-0.92	-0.514	-0.719	-0.76825	0.194186122058194	persistent	persistent	persistent	persistent	33	1	127	1	175	1	344	1
TT_C1302	COG0100	J	30S ribosomal protein S11	ko:K02948	INFORMATION STORAGE AND PROCESSING	TTHA1666	TTH_RS08430	rpsK	Less Permissive	-0.608	-0.92	-0.556	-0.799	-0.72075	0.168995808626526	persistent	persistent	persistent	persistent	33	1	127	1	175	1	344	1
TT_C1303	COG0099	J	30S ribosomal protein S13	ko:K02952	INFORMATION STORAGE AND PROCESSING	TTHA1667	TTH_RS08435	rpsM	Less Permissive	-0.701	-0.848	-0.805	-0.733	-0.77175	0.0668998006972617	persistent	persistent	persistent	persistent	33	1	127	1	175	1	344	1
TT_C1304	COG0257	J	50S ribosomal protein L36	ko:K02919	INFORMATION STORAGE AND PROCESSING	TTHA1668	TTH_RS08440	rpmJ	Less Permissive	-0.566	-0.92	-0.845	-0.799	-0.7825	0.152705599111493	persistent	persistent	persistent	persistent	33	1	127	1	174	1	340	1
TT_C1305	COG0361	J	Translation initiation factor IF-1	ko:K02518	INFORMATION STORAGE AND PROCESSING	TTHA1669	TTH_RS08445	infA	Intermediate	-0.117	-0.92	-0.257	-0.799	-0.52325	0.395548880249542	persistent	persistent	persistent	persistent	33	1	127	1	175	1	344	1
TT_C1306	COG0024	J	Methionine aminopeptidase	ko:K01265	INFORMATION STORAGE AND PROCESSING	TTHA1670	TTH_RS08450	map	Less Permissive	-0.808	-0.883	-0.408	-0.67	-0.69225	0.20902691214291	persistent	persistent	persistent	shell	33	1	127	1.01	175	1.01	285	1.01
TT_C1307	COG0563	F	Adenylate kinase	ko:K00939	METABOLISM	TTHA1671	TTH_RS08455	adk	Intermediate	-0.438	-0.92	-0.615	-0.667	-0.66	0.199129773430963	persistent	persistent	persistent	persistent	33	1	126	1	174	1.01	342	1
TT_C1308	COG0201	U	Protein translocase subunit SecY	ko:K03076	CELLULAR PROCESSES AND SIGNALING	TTHA1672	TTH_RS08460	secY	Intermediate	-0.164	-0.92	-0.596	-0.497	-0.54425	0.311281624899383	persistent	persistent	persistent	persistent	33	1	127	1	175	1	344	1
TT_C1309	COG0200	J	50S ribosomal protein L15	ko:K02876	INFORMATION STORAGE AND PROCESSING	TTHA1673	TTH_RS08465	rplO	Intermediate	-0.734	-0.486	-0.653	-0.312	-0.54625	0.187215339471245	persistent	persistent	persistent	persistent	33	1	127	1	175	1	343	1
TT_C1310	COG1841	J	50S ribosomal protein L30	ko:K02907	INFORMATION STORAGE AND PROCESSING	TTHA1674	TTH_RS08470	rpmD	Intermediate	-0.92	2.588	-0.845	-0.799	0.00600000000000001	1.72205555465941	persistent	persistent	persistent	persistent	33	1	127	1	175	1	344	1
TT_C1311	COG0098	J	30S ribosomal protein S5	ko:K02988	INFORMATION STORAGE AND PROCESSING	TTHA1675	TTH_RS08475	rpsE	Less Permissive	-0.59	-0.92	-0.753	-0.799	-0.7655	0.13656378241198	persistent	persistent	persistent	persistent	33	1	127	1	175	1	344	1
TT_C1312	COG0256	J	50S ribosomal protein L18	ko:K02881	INFORMATION STORAGE AND PROCESSING	TTHA1676	TTH_RS08480	rplR	Intermediate	-0.461	-0.92	-0.714	-0.397	-0.623	0.240700366984902	persistent	persistent	persistent	persistent	33	1	127	1	175	1	344	1
TT_C1313	COG0097	J	50S ribosomal protein L6	ko:K02933	INFORMATION STORAGE AND PROCESSING	TTHA1677	TTH_RS08485	rplF	Intermediate	-0.193	-0.92	-0.467	-0.277	-0.46425	0.324733095531289	persistent	persistent	persistent	persistent	33	1	127	1	175	1	344	1
TT_C1314	COG0096	J	30S ribosomal protein S8	ko:K02994	INFORMATION STORAGE AND PROCESSING	TTHA1678	TTH_RS08490	rpsH	Less Permissive	-0.817	-0.92	-0.637	-0.799	-0.79325	0.117013888064622	persistent	persistent	persistent	persistent	33	1	127	1	175	1	344	1
TT_C1315	COG0199	J	30S ribosomal protein S14 type Z	ko:K02954	INFORMATION STORAGE AND PROCESSING	TTHA1679	TTH_RS08495	rpsZ	Less Permissive	-0.154	-0.92	-0.845	-0.799	-0.6795	0.353864851791377	persistent	persistent	persistent	persistent	33	1	127	1	175	1	342	1.01
TT_C1316	COG0094	J	50S ribosomal protein L5	ko:K02931	INFORMATION STORAGE AND PROCESSING	TTHA1680	TTH_RS08500	rplE	Less Permissive	-0.841	-0.92	-0.79	-0.753	-0.826	0.0723095198896153	persistent	persistent	persistent	persistent	33	1	127	1	175	1	342	1
TT_C1317	COG0198	J	50S ribosomal protein L24	ko:K02895	INFORMATION STORAGE AND PROCESSING	TTHA1681	TTH_RS08505	rplX	Intermediate	-0.453	-0.759	-0.366	-0.651	-0.55725	0.179756084737068	persistent	persistent	persistent	persistent	33	1	127	1	175	1	342	1
TT_C1318	-	-	50S ribosomal protein L14	-	INFORMATION STORAGE AND PROCESSING	TTHA1682	TTH_RS08510	rplN	Intermediate	0.137	-0.92	-0.764	-0.799	-0.5865	0.486941817195169	persistent	persistent	persistent	persistent	33	1	127	1.01	175	1.01	342	1
TT_C1319	COG0186	J	30S ribosomal protein S17	ko:K02961	INFORMATION STORAGE AND PROCESSING	TTHA1683	TTH_RS08515	rpsQ	Less Permissive	-0.544	-0.92	-0.845	-0.572	-0.72025	0.190179520453702	persistent	persistent	persistent	persistent	33	1	127	1.01	175	1.01	342	1
TT_C1320	COG0255	J	50S ribosomal protein L29	ko:K02904	INFORMATION STORAGE AND PROCESSING	TTHA1684	TTH_RS08520	rpmC	Less Permissive	-0.728	-0.796	-0.585	-0.799	-0.727	0.100183165585175	persistent	persistent	persistent	persistent	33	1	127	1	175	1	340	1
TT_C1321	COG0197	J	50S ribosomal protein L16	ko:K02878	INFORMATION STORAGE AND PROCESSING	TTHA1685	TTH_RS08525	rplP	Less Permissive	-0.819	-0.92	-0.707	-0.682	-0.782	0.10960231141115	persistent	persistent	persistent	persistent	33	1	127	1	175	1	342	1
TT_C1322	COG0092	J	30S ribosomal protein S3	ko:K02982	INFORMATION STORAGE AND PROCESSING	TTHA1686	TTH_RS08530	rpsC	Intermediate	-0.391	-0.92	-0.499	-0.764	-0.6435	0.241942830712822	persistent	persistent	persistent	persistent	33	1	127	1	174	1	341	1
TT_C1323	COG0091	J	50S ribosomal protein L22	ko:K02890	INFORMATION STORAGE AND PROCESSING	TTHA1687	TTH_RS08535	rplV	Less Permissive	-0.92	-0.366	-0.801	-0.725	-0.703	0.238569347011164	persistent	persistent	persistent	persistent	33	1	127	1.02	175	1.01	342	1.01
TT_C1324	-	-	30S ribosomal protein S19	-	INFORMATION STORAGE AND PROCESSING	TTHA1688	TTH_RS08540	rpsS	Less Permissive	-0.769	-0.92	-0.845	-0.469	-0.75075	0.197690625304624	persistent	persistent	persistent	persistent	33	1	127	1	175	1	342	1
TT_C1325	COG0090	J	50S ribosomal protein L2	ko:K02886	INFORMATION STORAGE AND PROCESSING	TTHA1689	TTH_RS08545	rplB	Less Permissive	-0.453	-0.92	-0.605	-0.738	-0.679	0.198422108983181	persistent	persistent	persistent	persistent	32	1	126	1.01	174	1.01	341	1.01
TT_C1326	COG0089	J	50S ribosomal protein L23	ko:K02892	INFORMATION STORAGE AND PROCESSING	TTHA1690	TTH_RS08550	rplW	Intermediate	0.098	-0.92	-0.845	-0.799	-0.6165	0.478936669439012	persistent	persistent	persistent	persistent	33	1	127	1	174	1	341	1
TT_C1327	COG0088	J	50S ribosomal protein L4	ko:K02926	INFORMATION STORAGE AND PROCESSING	TTHA1691	TTH_RS08555	rplD	Less Permissive	-0.782	-0.92	-0.571	-0.758	-0.75775	0.143513936605474	persistent	persistent	persistent	persistent	33	1	127	1	174	1	340	1
TT_C1328	COG0087	J	50S ribosomal protein L3	ko:K02906	INFORMATION STORAGE AND PROCESSING	TTHA1692	TTH_RS08560	rplC	Intermediate	-0.371	-0.92	-0.551	-0.679	-0.63025	0.230812153059582	persistent	persistent	persistent	persistent	33	1	127	1	174	1	341	1
TT_C1329	COG0051	J	30S ribosomal protein S10	ko:K02946	INFORMATION STORAGE AND PROCESSING	TTHA1693	TTH_RS08565	rpsJ	Less Permissive	-0.544	-0.92	-0.577	-0.72	-0.69025	0.17115757846694	persistent	persistent	persistent	persistent	33	1	127	1	173	1	340	1
TT_C1330	COG0050	J	Elongation factor Tu-A	ko:K02358	INFORMATION STORAGE AND PROCESSING	TTHA1694	TTH_RS08570	tufA	Less Permissive	-0.92	-0.897	-0.633	-0.799	-0.81225	0.130510216713737	persistent	shell	persistent	shell	29	1.97	112	1.93	149	1.92	264	1.86
TT_C1331	COG0480	J	Elongation factor G	ko:K02355	INFORMATION STORAGE AND PROCESSING	TTHA1695	TTH_RS08575	fusA	Intermediate	-0.18	-0.047	0.015	-0.367	-0.14475	0.169029336704214	persistent	persistent	persistent	persistent	32	1	123	1	169	1	336	1.01
TT_C1332	COG0049	J	30S ribosomal protein S7	ko:K02992	INFORMATION STORAGE AND PROCESSING	TTHA1696	TTH_RS08580	rpsG	Less Permissive	-0.741	-0.92	-0.689	-0.693	-0.76075	0.1087638880021	persistent	persistent	persistent	persistent	33	1	127	1.01	173	1.01	340	1
TT_C1333	COG0048	J	30S ribosomal protein S12	ko:K02950	INFORMATION STORAGE AND PROCESSING	TTHA1697	TTH_RS08585	rpsL	Less Permissive	-0.92	-0.92	-0.771	-0.799	-0.8525	0.0787760538911836	persistent	persistent	persistent	persistent	33	1	127	1.01	173	1.01	341	1.01
TT_C1334	COG0624	E	Carboxypeptidase G2	ko:K01295	METABOLISM	TTHA1698	TTH_RS08590	cpg2	Intermediate	0.01	-0.465	0.116	-0.545	-0.221	0.332386321419319	persistent	persistent	persistent	persistent	33	1	125	1.02	172	1.01	319	1
TT_C1335	COG2606	S	aminoacyl-tRNA synthetase-associated domain-containing protein	-	POORLY CHARACTERIZED	TTHA1699	TTH_RS08595	YbaK	Intermediate	-0.172	0.548	-0.061	-0.038	0.06925	0.324484591313671	persistent	shell	shell	shell	33	1	86	1	119	1.01	126	1.01
TT_C1336	2CWX3	-	hypothetical protein	-	INFORMATION STORAGE AND PROCESSING	TTHA1700	TTH_RS08600	-	Intermediate	-0.039	-0.92	0.912	1.383	0.334	1.02406542759728	persistent	persistent	persistent	shell	33	1	126	1	173	1	175	1
TT_C1337	2E9HR	-	hypothetical protein	-	INFORMATION STORAGE AND PROCESSING	TTHA1701	TTH_RS08605	-	Less Permissive	-0.771	-0.824	-0.845	-0.799	-0.80975	0.0319517865958488	shell	shell	shell	shell	21	1	69	1	97	1	119	1
TT_C1338	2A1MF	-	hypothetical protein	-	INFORMATION STORAGE AND PROCESSING	TTHA1702	TTH_RS08610	-	Intermediate	-0.274	-0.92	-0.629	-0.4	-0.55575	0.283833724799104	shell	shell	shell	shell	21	1	69	1	69	1	69	1
TT_C1339	COG1115	E	amino acid carrier protein	ko:K03310	METABOLISM	TTHA1703	TTH_RS08615	yflA	Less Permissive	-0.794	-0.879	-0.564	-0.505	-0.6855	0.179403641731896	persistent	persistent	persistent	shell	33	1	127	1	171	1	171	1
TT_C1340	2AZWC	S	DUF4388 domain-containing protein	-	POORLY CHARACTERIZED	TTHA1704	TTH_RS08620	-	Highly Permissive	0.613	1.165	0.752	0.904	0.8585	0.236378933071456	persistent	persistent	persistent	shell	33	1	127	1	172	1	172	1
TT_C1341	COG1647	S	alpha/beta fold hydrolase	ko:K03928	POORLY CHARACTERIZED	TTHA1705	TTH_RS08625	-	Intermediate	-0.47	-0.92	-0.579	-0.657	-0.6565	0.191677680842954	persistent	persistent	persistent	persistent	33	1	127	1.91	175	1.89	336	1.47
TT_C1342	COG0428	P	ZIP family metal transporter	-	METABOLISM	TTHA1706	TTH_RS08630	-	Less Permissive	-0.499	-0.882	-0.58	-0.799	-0.69	0.18011662888251	persistent	persistent	persistent	persistent	33	1	127	2.02	175	1.81	343	1.41
TT_C1343	COG1489	S	DNA/RNA nuclease; Sugar fermentation stimulation protein homolog	ko:K06206	POORLY CHARACTERIZED	TTHA1707	TTH_RS08635	sfsA	Intermediate	-0.56	0.346	-0.691	-0.275	-0.295	0.461274321851976	persistent	persistent	shell	shell	33	1	123	1.01	123	1.01	123	1.01
TT_C1344	COG1835	I	hypothetical protein	-	METABOLISM	TTHA1708	TTH_RS08650	-	Intermediate	-0.175	-0.92	-0.692	-0.733	-0.63	0.319154090265711	persistent	shell	shell	shell	33	1.15	64	1.11	81	1.09	234	1.12
TT_C1345	COG1835	I	Acyltransferase family	-	METABOLISM	-	-	-	Intermediate	-0.036	-0.92	-0.312	-0.799	-0.51675	0.414454963375596	persistent	shell	shell	shell	33	1.15	64	1.11	81	1.09	234	1.12
TT_C1346	COG4715	S	SWIM zinc finger family protein	-	POORLY CHARACTERIZED	TTHA1709	TTH_RS08655	-	Intermediate	-0.211	-0.806	-0.275	-0.373	-0.41625	0.268237922996234	persistent	persistent	shell	shell	32	1	126	1.02	127	1.02	127	1.02
TT_C1347	COG1180	C	AmmeMemoRadiSam system radical SAM enzyme	ko:K04069	METABOLISM	TTHA1710	TTH_RS08660	amrS	Intermediate	-0.319	-0.285	-0.492	-0.775	-0.46775	0.22399014115209	persistent	shell	shell	shell	33	1	80	1	88	1	88	1
TT_C1348	COG1355	S	Belongs to the MEMO1 family	ko:K06990	POORLY CHARACTERIZED	-	-	-	Less Permissive	-0.869	-0.92	-0.358	-0.71	-0.71425	0.253779924343909	persistent	shell	shell	shell	33	1	82	1.2	103	1.14	103	1.13
TT_C1349	COG4636	S	hypothetical protein	-	POORLY CHARACTERIZED	TTHA1712	TTH_RS08675	-	Intermediate	-0.433	1.702	-0.474	-0.286	0.12725	1.05293158213944	persistent	persistent	shell	shell	33	8.52	127	6.43	126	4.08	126	3.27
TT_C1350	29AZZ	-	secondary thiamine-phosphate synthase enzyme YjbQ	-	INFORMATION STORAGE AND PROCESSING	TTHA1713	TTH_RS08680	YjbQ	Intermediate	-0.92	-0.321	-0.768	-0.612	-0.65525	0.255863733264408	persistent	persistent	persistent	shell	33	1	127	1	163	1	276	1
TT_C1351	COG0432	S	hydrogen peroxide-dependent heme synthase	-	POORLY CHARACTERIZED	TTHA1714	TTH_RS08685	hemQ	Intermediate	0.333	1.71	-0.398	0.272	0.47925	0.884807841662056	persistent	persistent	shell	shell	32	1	126	1	133	1	296	1
TT_C1352	COG3253	S	2-phosphoglycerate kinase	-	POORLY CHARACTERIZED	-	-	-	Highly Permissive	3.094	2.773	3.625	3.106	3.1495	0.352526594741446	persistent	persistent	shell	shell	33	1	127	1	127	1	128	1
TT_C1353	COG0668	M	Small-conductance mechanosensitive channel	ko:K22044	CELLULAR PROCESSES AND SIGNALING	TTHA1715	TTH_RS08690	mscS	Intermediate	-0.037	0.298	-0.666	-0.485	-0.2225	0.436244961766513	persistent	persistent	persistent	shell	33	1	126	1.01	173	1.01	173	1.01
TT_C1354	COG1196	D	hypothetical protein	-	CELLULAR PROCESSES AND SIGNALING	TTHA1716	TTH_RS08695	-	Highly Permissive	0.879	1.304	1.154	1.475	1.203	0.25269349022086	persistent	persistent	shell	shell	32	1	126	1	126	1	126	1
TT_C1355	COG0317	KT	GTP pyrophosphokinase	ko:K00951	INFORMATION STORAGE AND PROCESSING	TTHA1717	TTH_RS08700	relA	Intermediate	0.243	0.683	0.405	0.119	0.3625	0.243652074346461	persistent	persistent	shell	shell	33	1	125	1.03	139	1.01	305	1.01
TT_C1356	COG2608	P	Copper-exporting P-type ATPase	ko:K07213	METABOLISM	TTHA1718	TTH_RS08705	copA	Less Permissive	-0.525	-0.92	-0.77	-0.675	-0.7225	0.165856363559959	persistent	persistent	persistent	persistent	33	1	127	3.01	174	1.1	337	1.39
TT_C1357	COG1937	S	Copper-sensing transcriptional repressor CsoR	ko:K21600	POORLY CHARACTERIZED	TTHA1719	TTH_RS08710	csoR	Highly Permissive	1.326	1.938	0.472	1.961	1.42425	0.699636274550331	persistent	persistent	persistent	persistent	33	1	125	1.01	173	1.08	334	1.4
TT_C1358	COG2217	P	Copper-transporting ATPase 1	ko:K17686	METABOLISM	TTHA1720	TTH_RS08715	actP1	Highly Permissive	1.706	0.793	1.356	1.177	1.258	0.379953505927589	persistent	persistent	persistent	persistent	33	2	127	3.01	171	1.85	337	2.61
TT_C1359	COG3462	S	SHOCT domain-containing protein	ko:K08982	POORLY CHARACTERIZED	TTHA1721	TTH_RS08720	-	Intermediate	0.362	0.324	0.237	-0.117	0.2015	0.218684704540578	persistent	persistent	persistent	shell	33	1.52	124	1.18	163	1.26	170	1.26
TT_C1360	COG0745	T	DNA-binding response regulator MtrA	ko:K07658	CELLULAR PROCESSES AND SIGNALING	TTHA1722	TTH_RS08725	mtrA	Highly Permissive	0.273	0.617	3.198	1.876	1.491	1.33034757363129	persistent	persistent	persistent	persistent	33	9.52	127	9.15	175	9.15	344	7.97
TT_C1361	COG2770	T	Signal transduction histidine-protein kinase BaeS	ko:K10819	CELLULAR PROCESSES AND SIGNALING	TTHA1723	TTH_RS08730	baeS	Highly Permissive	0.652	0.175	0.87	1.056	0.68825	0.379917863930262	persistent	shell	persistent	shell	33	2	113	1.62	159	1.6	260	1.31
TT_C1362	2DBY6	-	CueP family metal-binding protein	-	INFORMATION STORAGE AND PROCESSING	TTHA1724	TTH_RS08735	-	Intermediate	-0.057	1.12	0.396	-0.153	0.3265	0.58065049728731	persistent	shell	shell	shell	31	1.26	105	1.09	115	1.08	155	1.17
TT_C1363	COG3292	T	sialidase family protein	-	CELLULAR PROCESSES AND SIGNALING	TTHA1726	TTH_RS08740	-	Intermediate	0.087	0.399	-0.708	-0.253	-0.11875	0.474565327431324	persistent	shell	shell	shell	33	1.03	79	1.01	86	1.03	94	1.04
TT_C1364	2EGV4	S	sulfite exporter TauE/SafE family protein	-	POORLY CHARACTERIZED	TTHA1727	TTH_RS08745	tauE/safE	Intermediate	-0.09	-0.92	-0.785	-0.799	-0.6485	0.37723423315848	shell	shell	shell	shell	15	1	17	1	17	1	17	1
TT_C1365	COG5428	S	Thiol:disulfide interchange protein DsbE	-	POORLY CHARACTERIZED	TTHA1728	TTH_RS08750	dsbE	Less Permissive	-0.92	-0.92	-0.845	-0.284	-0.74225	0.307539021914293	shell	shell	shell	shell	25	1.16	91	1.14	95	1.14	96	1.14
TT_C1366	COG0500	Q	class I SAM-dependent methyltransferase	-	METABOLISM	TTHA1729	TTH_RS08755	-	Less Permissive	-0.784	-0.92	-0.595	-0.534	-0.70825	0.176790601183057	persistent	persistent	persistent	shell	32	1	126	1.33	172	2.27	39	1
TT_C1367	COG3462	S	hypothetical protein	ko:K08982	POORLY CHARACTERIZED	TTHA1730	TTH_RS08760	-	Intermediate	-0.92	-0.176	-0.845	-0.695	-0.659	0.335311795199632	persistent	shell	shell	shell	33	1	107	1	107	1	107	1
TT_C1368	COG3212	S	hypothetical protein	-	POORLY CHARACTERIZED	TTHA1731	TTH_RS08765	-	Intermediate	-0.544	-0.834	-0.421	-0.374	-0.54325	0.206661357458686	persistent	shell	shell	shell	33	1	109	1.65	134	1.53	137	1.53
TT_C1369	COG3439	S	DUF302 domain-containing protein	-	POORLY CHARACTERIZED	TTHA1732	TTH_RS08770	-	Less Permissive	-0.81	-0.849	-0.659	-0.672	-0.7475	0.0961613227862429	persistent	persistent	shell	shell	33	1.09	124	1	141	1	145	1.01
TT_C1370	COG2132	Q	PFAM NADH-quinone oxidoreductase chain 15	-	METABOLISM	-	-	-	Highly Permissive	0.812	1.867	1.306	1.443	1.357	0.434788070980181	shell	shell	shell	shell	23	1.04	91	1.09	122	1.07	125	1.07
TT_C1371	COG2217	P	Probable copper-transporting P-type ATPase B	ko:K01533	METABOLISM	TTHA1733	TTH_RS08775	copB	Intermediate	0.073	-0.168	0.622	0.843	0.3425	0.469702388043039	persistent	shell	persistent	persistent	33	1.06	107	1.08	154	1.46	337	2.61
TT_C1372	COG3462	S	SHOCT domain-containing protein	ko:K08982	POORLY CHARACTERIZED	TTHA1734	TTH_RS08780	-	Intermediate	-0.294	0.651	0.324	1.368	0.51225	0.692107108762798	persistent	persistent	persistent	shell	33	1.52	124	1.18	163	1.26	170	1.26
TT_C1373	COG0520	E	Probable cysteine desulfurase	ko:K11717	METABOLISM	TTHA1735	TTH_RS08785	csd	Intermediate	-0.388	-0.085	-0.493	-0.406	-0.343	0.178005617888875	persistent	persistent	persistent	shell	33	1	127	1.01	174	1.84	278	1.54
TT_C1374	COG0822	C	Zinc-dependent sulfurtransferase SufU	ko:K04488	METABOLISM	TTHA1736	TTH_RS08790	sufU	Highly Permissive	1.538	1.953	0.719	2.643	1.71325	0.804396409323993	persistent	persistent	persistent	shell	33	1	127	1	174	1.84	278	1.54
TT_C1375	2944E	-	hypothetical protein	-	INFORMATION STORAGE AND PROCESSING	TTHA1737	TTH_RS08795	-	Less Permissive	-0.92	-0.92	-0.772	-0.679	-0.82275	0.118539374611702	persistent	persistent	shell	shell	33	1	127	1.02	135	1.01	135	1.02
TT_C1376	COG2021	E	Dihydrolipoyllysine-residue acetyltransferase component of acetoin cleaving system	ko:K01055	METABOLISM	TTHA1738	TTH_RS08800	acoC	Highly Permissive	0.664	2.263	1.22	0.793	1.235	0.725353706821713	persistent	persistent	persistent	shell	33	1	127	1	168	1.01	259	1
TT_C1377	COG4636	S	Uma2 family endonuclease	-	POORLY CHARACTERIZED	TTHA1739	TTH_RS08805	-	Less Permissive	-0.476	-0.92	-0.653	-0.799	-0.712	0.191494125236259	persistent	shell	persistent	shell	33	4	119	4.57	152	3.65	256	3.66
TT_C1378	COG0240	I	Glycerol-3-phosphate dehydrogenase [NAD(P)+]	ko:K00057	METABOLISM	TTHA1740	TTH_RS08810	gpsA	Intermediate	-0.094	0.531	-0.296	0.474	0.15375	0.411717034705472	persistent	persistent	persistent	persistent	32	1	125	1.01	172	1.01	339	1.01
TT_C1379	arCOG12	-	hypothetical protein	-	INFORMATION STORAGE AND PROCESSING	TTHA1741	TTH_RS08815	-	Intermediate	-0.062	-0.76	-0.604	-0.539	-0.49125	0.300818189831222	persistent	persistent	persistent	shell	32	1	125	1	173	1	177	1
TT_C1380	COG0461	F	Orotate phosphoribosyltransferase	ko:K00762	METABOLISM	TTHA1742	TTH_RS08820	pyrE	Intermediate	-0.371	-0.095	-0.042	-0.353	-0.21525	0.170986110547027	persistent	persistent	persistent	persistent	32	1	123	1.02	171	1.02	339	1.01
TT_C1381	COG0284	F	Orotidine 5'-phosphate decarboxylase	ko:K01591	METABOLISM	TTHA1743	TTH_RS08825	pyrF	Intermediate	-0.558	0.65	-0.554	-0.496	-0.2395	0.593676398946991	persistent	persistent	persistent	persistent	32	1	126	1	172	1	330	1
TT_C1382	COG2120	S	Probable N-acetyl-alpha-D-glucosaminyl L-malate deacetylase 2	-	POORLY CHARACTERIZED	TTHA1744	TTH_RS08840	bshB2	Intermediate	-0.506	-0.92	-0.438	-0.516	-0.595	0.21942044875839	persistent	persistent	persistent	persistent	33	2	126	1	168	1	333	1.03
TT_C1383	COG1371	S	PIG-L deacetylase family protein	-	POORLY CHARACTERIZED	TTHA1745	TTH_RS08845	-	Highly Permissive	3.096	3.558	3.429	3.676	3.43975	0.250384204773384	persistent	persistent	shell	shell	33	1	127	1	133	1	133	1
TT_C1384	COG0416	I	Phosphate acyltransferase	ko:K03621	METABOLISM	TTHA1746	TTH_RS08850	plsX	Highly Permissive	1.585	1.426	1.281	0.644	1.234	0.412461715395098	persistent	persistent	persistent	persistent	33	1	127	1	175	1	341	1
TT_C1385	COG3118	O	Thioredoxin	ko:K03671	CELLULAR PROCESSES AND SIGNALING	TTHA1747	TTH_RS08855	trxA	Intermediate	0.15	-0.92	-0.755	-0.582	-0.52675	0.4718003638546	persistent	persistent	persistent	persistent	33	2	127	1.89	175	1.87	344	1.82
TT_C1386	COG1098	J	Polyribonucleotide nucleotidyltransferase	ko:K07571	INFORMATION STORAGE AND PROCESSING	TTHA1748	TTH_RS08860	pnp	Intermediate	-0.548	-0.92	-0.352	-0.799	-0.65475	0.254439744012867	persistent	persistent	persistent	persistent	33	1	127	1.96	175	1.96	333	1
TT_C1387	COG0801	H	2-amino-4-hydroxy-6-hydroxymethyldihydropteridine pyrophosphokinase	ko:K00950	METABOLISM	TTHA1749	TTH_RS08865	folK	Intermediate	-0.058	-0.92	-0.663	-0.746	-0.59675	0.37479183110984	persistent	persistent	shell	persistent	33	1	127	1	150	1	312	1
TT_C1388	COG0836	M	Xanthan biosynthesis protein XanB	ko:K00971,ko:K16011	CELLULAR PROCESSES AND SIGNALING	TTHA1750	TTH_RS08870	xanB	Intermediate	0.425	0.259	-0.21	0.312	0.1965	0.279702818481807	persistent	shell	shell	shell	33	1	59	1.02	68	1.03	214	1.07
TT_C1389	COG0438	M	Lipopolysaccharide core biosynthesis mannosyltransferase LpsB	-	CELLULAR PROCESSES AND SIGNALING	TTHA1751	TTH_RS08875	lpsB	Highly Permissive	2.493	1.076	1.122	0.932	1.40575	0.729337770400884	persistent	shell	shell	shell	33	1	42	1	42	1	69	1.03
TT_C1390	COG0438	M	hypothetical protein	-	CELLULAR PROCESSES AND SIGNALING	TTHA1752	TTH_RS08880	-	Highly Permissive	0.056	2.066	0.179	0.594	0.72375	0.923961173426676	persistent	shell	shell	shell	33	1	42	1	42	1	42	1
TT_C1391	COG0438	M	glycosyltransferase family 4 protein	-	CELLULAR PROCESSES AND SIGNALING	TTHA1753	TTH_RS08885	-	Highly Permissive	0.842	0.859	1.415	0.81	0.9815	0.289713076450937	persistent	shell	shell	shell	33	1	42	1	43	1	43	1
TT_C1392	2A1YR	-	hypothetical protein	-	INFORMATION STORAGE AND PROCESSING	TTHA1754	TTH_RS08890	-	Intermediate	-0.206	0.128	-0.518	-0.706	-0.3255	0.365959469522696	persistent	shell	shell	shell	28	1.04	35	1.03	34	1.03	34	1.03
TT_C1393	COG4992	E	[LysW]-aminoadipate semialdehyde transaminase	ko:K05830	METABOLISM	TTHA1755	TTH_RS08895	lysJ	Intermediate	-0.098	0.297	0.957	0.637	0.44825	0.453033755180928	persistent	persistent	persistent	persistent	33	2	127	3	174	2.68	344	3.18
TT_C1394	COG1598	S	type II toxin-antitoxin system HicB family antitoxin	-	POORLY CHARACTERIZED	TTHA1756	TTH_RS08900	-	Less Permissive	-0.92	-0.92	-0.701	-0.677	-0.8045	0.133727334528136	shell	shell	shell	shell	26	1	83	1	83	1	83	1
TT_C1395	COG1724	N	Involved in the biosynthesis of porphyrin-containing compound	-	CELLULAR PROCESSES AND SIGNALING	-	-	-	Intermediate	-0.436	-0.92	-0.211	-0.695	-0.5655	0.308156345599654	persistent	persistent	shell	shell	33	1.73	127	2.06	131	2.18	92	1.02
TT_C1396	COG0624	E	[LysW]-lysine hydrolase	ko:K05831	METABOLISM	TTHA1757	TTH_RS08905	lysK	Intermediate	-0.013	0.502	-0.235	-0.478	-0.056	0.417667331736635	persistent	persistent	persistent	persistent	33	1.73	127	2.06	174	1.01	333	1.01
TT_C1397	COG2199	T	Probable diguanylate cyclase DgcT	-	CELLULAR PROCESSES AND SIGNALING	TTHA1758	TTH_RS11535	dgcT	Intermediate	-0.023	1.058	0.579	0.508	0.5305	0.442521939192473	persistent	shell	shell	shell	32	1	88	1.03	90	1.03	90	1.03
TT_C1398	COG2427	S	DUF1641 domain-containing protein	-	POORLY CHARACTERIZED	TTHA1759	TTH_RS08915	-	Less Permissive	-0.715	-0.92	-0.678	-0.717	-0.7575	0.109807407157562	persistent	shell	shell	shell	33	1	97	1	105	1	105	1
TT_C1399	COG0446	S	cytochrome c	ko:K17218	POORLY CHARACTERIZED	TTHA1761	TTH_RS08930	-	Intermediate	-0.327	0.291	-0.366	0.438	0.00899999999999999	0.415165027428853	shell	shell	shell	shell	19	1	82	1.01	90	1.01	90	1.01
TT_C1400	COG4531	P	DUF3341 domain-containing protein	-	METABOLISM	TTHA1762	TTH_RS08935	-	Highly Permissive	1.583	1.073	0.755	1.11	1.13025	0.341312540056764	persistent	shell	shell	shell	32	1	109	1.01	113	1.01	113	1.01
TT_C1401	COG2010	C	NrfD/PsrC family molybdoenzyme membrane anchor subunit	-	METABOLISM	TTHA1763	TTH_RS08940	nrfD	Highly Permissive	1.167	2.416	1.647	1.952	1.7955	0.524905388300279	persistent	shell	shell	shell	33	1	97	1	101	1	103	1
TT_C1402	COG2010	C	Hydroxypyruvate reductase	-	METABOLISM	-	-	-	Intermediate	-0.537	-0.866	-0.523	-0.444	-0.5925	0.186873397429026	persistent	shell	shell	shell	33	1	98	1	102	1	102	1
TT_C1403	COG5557	C	Menaquinone reductase, iron-sulfur cluster-binding subunit	ko:K00185	METABOLISM	TTHA1764	TTH_RS08945	qrcC	Intermediate	-0.244	0.082	-0.117	-0.049	-0.082	0.135958326948616	persistent	shell	shell	shell	33	1	98	1.01	102	1.01	104	1.01
TT_C1404	COG0437	C	cytochrome c3 family protein	ko:K00184	METABOLISM	TTHA1765	TTH_RS08950	-	Highly Permissive	1.318	1.245	1.124	1.382	1.26725	0.110692893478609	persistent	shell	shell	shell	33	1.03	111	1.05	115	1.04	117	1.03
TT_C1405	COG0437	C	Toxic component of a toxin-antitoxin (TA) module. An RNase	ko:K00184	METABOLISM	-	-	-	Highly Permissive	1.069	1.762	2.701	2.787	2.07975	0.81827761181643	persistent	shell	shell	shell	33	1.03	111	1.05	115	1.04	117	1.03
TT_C1406	COG3880	S	Rv0623-like transcription factor	-	POORLY CHARACTERIZED	-	-	-	Intermediate	-0.334	-0.186	-0.331	-0.72	-0.39275	0.228839645457979	persistent	shell	shell	shell	33	1	97	1	101	1	103	1
TT_C1407	COG1470	S	PEGA domain-containing protein	-	POORLY CHARACTERIZED	TTHA1766	TTH_RS08955	-	Highly Permissive	3.342	0.633	1.929	1.135	1.75975	1.18209401064382	persistent	persistent	persistent	persistent	33	1	127	1.02	175	1.39	339	2.06
TT_C1408	COG0825	I	Acetyl-coenzyme A carboxylase carboxyl transferase subunit alpha	ko:K01962	METABOLISM	TTHA1767	TTH_RS08960	accA	Intermediate	-0.015	-0.645	-0.631	-0.719	-0.5025	0.327285298580102	persistent	persistent	persistent	persistent	33	1	127	1.02	174	1.01	342	1.01
TT_C1409	COG0777	I	Acetyl-coenzyme A carboxylase carboxyl transferase subunit beta	ko:K01963	METABOLISM	TTHA1768	TTH_RS08965	accD	Highly Permissive	0.928	1.789	2.507	2.91	2.0335	0.870701824200838	persistent	persistent	persistent	persistent	33	1	126	1.02	172	1.01	341	1.01
TT_C1410	COG1664	M	polymer-forming cytoskeletal protein	-	CELLULAR PROCESSES AND SIGNALING	TTHA1769	TTH_RS08970	ccmA	Highly Permissive	0.488	2.55	2.225	2.248	1.87775	0.938259514562291	persistent	persistent	persistent	shell	33	1	126	1	173	1	173	1
TT_C1411	COG0739	M	Glycyl-glycine endopeptidase ALE-1	-	CELLULAR PROCESSES AND SIGNALING	TTHA1770	TTH_RS08975	ald	Intermediate	-0.373	-0.1	-0.506	-0.536	-0.37875	0.198875798762276	persistent	shell	persistent	shell	33	1.03	119	1.4	156	1.28	158	1.82
TT_C1412	COG0213	F	Pyrimidine-nucleoside phosphorylase	ko:K00756,ko:K00758	METABOLISM	TTHA1771	TTH_RS08980	pdp	Highly Permissive	2.316	1.498	2.826	2.443	2.27075	0.558916436807269	persistent	persistent	shell	shell	33	1	122	1.02	134	1.01	302	1.01
TT_C1413	COG4636	S	Uma2 family endonuclease	-	POORLY CHARACTERIZED	TTHA1772	TTH_RS08985	-	Highly Permissive	2.074	2.461	3.667	3.682	2.971	0.827575978385066	persistent	persistent	shell	shell	33	8.52	127	6.43	128	1.7	127	2.09
TT_C1414	COG0191	G	Fructose-bisphosphate aldolase	ko:K01624	METABOLISM	TTHA1773	TTH_RS08990	fba	Intermediate	-0.149	-0.614	-0.686	-0.691	-0.535	0.259726779520326	persistent	persistent	persistent	persistent	33	1	127	1.17	165	1.26	330	1.06
TT_C1415	COG2805	NU	Type IV pilus retractation ATPase PilT	ko:K02669	CELLULAR PROCESSES AND SIGNALING	TTHA1774	TTH_RS08995	pilT	Less Permissive	-0.559	-0.92	-0.777	-0.709	-0.74125	0.1499830545984	persistent	persistent	persistent	persistent	33	2.03	127	2.02	175	2.36	342	2.67
TT_C1416	COG0414	H	Pantothenate synthetase	ko:K01918	METABOLISM	TTHA1775	TTH_RS09000	panC	Intermediate	-0.334	-0.92	-0.157	-0.439	-0.4625	0.32644601391348	persistent	persistent	shell	shell	33	1	127	1	142	1	308	1
TT_C1417	2ESTI	-	4Fe-4S dicluster domain	-	INFORMATION STORAGE AND PROCESSING	-	-	-	Intermediate	0.217	1.718	-0.453	-0.709	0.19325	1.08890170202212	persistent	persistent	persistent	shell	33	1	126	1	165	1	126	1
TT_C1418	COG0799	S	Ribosomal silencing factor RsfS	ko:K09710	POORLY CHARACTERIZED	TTHA1777	TTH_RS09010	rsfS	Intermediate	0.267	-0.045	-0.674	-0.799	-0.31275	0.508180004197988	persistent	persistent	persistent	persistent	33	1	127	1	174	1	339	1
TT_C1419	COG1316	K	LCP family protein	-	INFORMATION STORAGE AND PROCESSING	TTHA1778	TTH_RS09015	-	Intermediate	-0.095	0.837	-0.539	-0.316	-0.02825	0.604642800888811	persistent	persistent	persistent	shell	33	1	127	1.02	174	1	174	1
TT_C1420	COG1713	H	bis(5'-nucleosyl)-tetraphosphatase (symmetrical) YqeK	-	METABOLISM	TTHA1779	TTH_RS09020	yqeK	Intermediate	-0.366	0.003	0.131	0.113	-0.02975	0.231195984682549	persistent	persistent	persistent	persistent	33	1	127	1	174	1	342	1
TT_C1421	COG1057	H	Probable nicotinate-nucleotide adenylyltransferase	ko:K00969	METABOLISM	TTHA1780	TTH_RS09025	nadD	Intermediate	-0.438	-0.87	-0.371	-0.468	-0.53675	0.225836777341513	persistent	persistent	shell	shell	33	1	127	1	146	1	148	1
TT_C1422	COG0536	S	GTPase Obg	ko:K03979	POORLY CHARACTERIZED	TTHA1781	TTH_RS09030	obg	Highly Permissive	0.814	2.254	2.017	1.392	1.61925	0.648378168972398	persistent	shell	persistent	persistent	33	1	96	1	144	1.01	310	1
TT_C1423	COG0211	J	50S ribosomal protein L27	ko:K02899	INFORMATION STORAGE AND PROCESSING	TTHA1782	TTH_RS09035	rpmA	Intermediate	-0.217	-0.92	-0.675	-0.799	-0.65275	0.307237557382991	persistent	persistent	persistent	persistent	33	1	123	1	171	1	339	1
TT_C1424	COG0261	J	50S ribosomal protein L21	ko:K02888	INFORMATION STORAGE AND PROCESSING	TTHA1783	TTH_RS09040	rplU	Less Permissive	-0.651	-0.745	-0.526	-0.799	-0.68025	0.11964217483814	persistent	persistent	persistent	persistent	33	1	123	1	171	1	339	1
TT_C1425	COG1314	U	preprotein translocase subunit SecG	ko:K03075	CELLULAR PROCESSES AND SIGNALING	TTHA1784	TTH_RS09050	secG	Intermediate	-0.92	1.179	-0.802	-0.198	-0.18525	0.962908571291515	persistent	persistent	persistent	shell	33	1	126	1	172	1	174	1
TT_C1426	COG1690	L	RNA-splicing ligase RtcB	ko:K14415	INFORMATION STORAGE AND PROCESSING	TTHA1785	TTH_RS09060	rtcB	Intermediate	-0.256	-0.862	-0.364	-0.374	-0.464	0.270658456361518	shell	persistent	shell	shell	21	1	127	1.03	149	1.03	149	1.03
TT_C1427	COG4632	G	phosphodiester glycosidase family protein	-	METABOLISM	TTHA1786	TTH_RS09065	-	Highly Permissive	0.923	1.575	0.949	1.198	1.16125	0.302408526114372	persistent	persistent	persistent	shell	33	1	127	1.03	174	1.03	174	1.03
TT_C1428	COG0286	L	PFAM FAD linked oxidase domain protein	ko:K03427	INFORMATION STORAGE AND PROCESSING	-	-	-	Intermediate	-0.231	1.584	-0.057	-0.451	0.21125	0.929257902845061	shell	shell	shell	shell	11	1	15	1	16	1	16	1
TT_C1429	2C6Q3	S	PFAM FAD linked oxidase domain protein	-	POORLY CHARACTERIZED	-	-	-	Intermediate	-0.199	-0.166	-0.551	-0.236	-0.288	0.17764946758528	shell	shell	shell	shell	11	1	14	1	15	1	15	1
TT_C1430	COG0433	S	Belongs to the malate synthase family	-	POORLY CHARACTERIZED	-	-	-	Intermediate	0.242	1.159	0.115	-0.277	0.30975	0.607733151418724	shell	shell	shell	shell	11	1	15	1	16	1	16	1
TT_C1431	COG5421	L	transcriptional regulator	-	INFORMATION STORAGE AND PROCESSING	-	-	-	Less Permissive	-0.92	-0.92	-0.845	-0.437	-0.7805	0.231713184778079	shell	shell	shell	shell	20	2.95	85	3.91	40	1.25	40	1.25
TT_C1432	COG3328	L	PFAM MerR family regulatory protein	ko:K07493	INFORMATION STORAGE AND PROCESSING	-	-	-	Intermediate	-0.154	1.242	-0.374	0.84	0.3885	0.776321883413489	persistent	shell	shell	shell	30	7	114	10.35	129	9.36	129	9.36
TT_C1433	COG3385	L	PFAM Peptidase family M20 M25 M40	-	INFORMATION STORAGE AND PROCESSING	-	-	-	Intermediate	-0.156	0.837	-0.365	-0.755	-0.10975	0.678226793435156	persistent	shell	shell	shell	29	10.66	67	5.94	76	5.74	86	5.19
TT_C1434	2E2YH	-	hypothetical protein	-	INFORMATION STORAGE AND PROCESSING	TTHA1787	TTH_RS09070	-	Intermediate	-0.089	0.544	-0.191	-0.298	-0.00849999999999999	0.378088613951809	persistent	shell	shell	shell	33	1	106	1	106	1	106	1
TT_C1435	COG1433	S	NifB/NifX family molybdenum-iron cluster-binding protein	-	POORLY CHARACTERIZED	TTHA1788	TTH_RS09075	-	Less Permissive	-0.791	-0.92	-0.754	-0.723	-0.797	0.0865832932306612	persistent	persistent	shell	shell	33	1	125	1.01	133	1.01	133	1.01
TT_C1436	COG0315	H	Cyclic pyranopterin monophosphate synthase	ko:K03637	METABOLISM	TTHA1789	TTH_RS09080	moaC	Highly Permissive	0.532	1.837	2.511	2.539	1.85475	0.939653260516878	persistent	persistent	persistent	persistent	33	1	127	1.01	175	1.01	343	1
TT_C1437	COG2860	S	Export-related chaperone CsaA	-	POORLY CHARACTERIZED	-	-	-	Intermediate	-0.409	0.267	-0.52	-0.055	-0.17925	0.357525173938843	shell	persistent	shell	shell	13	1	115	1	133	1	301	1
TT_C1438	COG0245	I	2-C-methyl-D-erythritol 2,4-cyclodiphosphate synthase	ko:K01770	METABOLISM	TTHA1790	TTH_RS09090	ispF	Less Permissive	-0.492	-0.802	-0.716	-0.744	-0.6885	0.135807461748855	persistent	persistent	persistent	persistent	33	1	126	1	173	1	338	1
TT_C1439	COG2316	S	HD domain-containing protein	ko:K06951	POORLY CHARACTERIZED	TTHA1791	TTH_RS09095	-	Intermediate	-0.436	-0.92	-0.249	-0.666	-0.56775	0.290225630616365	persistent	persistent	persistent	persistent	33	1.03	126	1.01	172	1.01	337	1.05
TT_C1440	COG2383	S	FUN14 domain-containing protein	-	POORLY CHARACTERIZED	TTHA1792	TTH_RS09100	-	Less Permissive	-0.92	-0.92	-0.798	-0.574	-0.803	0.163140021658288	persistent	persistent	persistent	persistent	33	1	126	1.01	173	1.02	333	1.02
TT_C1441	COG0477	EGP	coenzyme F390 synthetase	-	METABOLISM	-	-	-	Highly Permissive	2.503	1.3	1.166	1.884	1.71325	0.611860210069806	shell	shell	shell	shell	16	1	89	1.03	95	1.03	91	1.03
TT_C1442	COG1694	S	beta-1,4-mannooligosaccharide phosphorylase	-	POORLY CHARACTERIZED	-	-	-	Less Permissive	-0.92	-0.836	-0.584	-0.722	-0.7655	0.145688022843335	persistent	persistent	shell	shell	33	1	126	1	142	1	258	1
TT_C1443	COG1803	G	Methylglyoxal synthase	ko:K01734	METABOLISM	TTHA1794	TTH_RS09110	mgsA	Highly Permissive	0.872	1.66	1.85	1.266	1.412	0.434459050621191	persistent	persistent	persistent	shell	33	1	125	1.01	172	1.01	300	1.01
TT_C1444	COG1051	F	NUDIX domain-containing protein	-	METABOLISM	TTHA1795	TTH_RS09115	-	Intermediate	-0.454	0.104	-0.452	-0.738	-0.385	0.352599867649814	persistent	persistent	shell	shell	33	1	116	1	116	1	116	1
TT_C1445	COG0301	H	Probable tRNA sulfurtransferase	ko:K03151	METABOLISM	TTHA1796	TTH_RS09120	thiI	Intermediate	0.581	-0.551	0.891	0.099	0.255	0.628422363277014	persistent	persistent	shell	shell	33	1	123	1.03	131	1.02	132	1.02
TT_C1446	COG0154	J	Glutamyl-tRNA(Gln) amidotransferase subunit A	ko:K01426,ko:K02433	INFORMATION STORAGE AND PROCESSING	TTHA1797	TTH_RS09125	gatA	Intermediate	-0.272	1.496	-0.231	0.219	0.303	0.825850268914812	persistent	persistent	shell	persistent	33	1	126	1	126	1	344	1.86
TT_C1447	COG1055	P	Inner membrane protein YbiR	-	METABOLISM	TTHA1798	TTH_RS09130	ybiR	Highly Permissive	1.936	0.842	0.9	0.617	1.07375	0.587648633680592	persistent	persistent	persistent	shell	32	1.03	124	1.05	162	1.05	164	1.05
TT_C1448	COG1670	J	GNAT family protein	ko:K00663,ko:K03790	INFORMATION STORAGE AND PROCESSING	TTHA1799	TTH_RS09135	-	Highly Permissive	0.876	1.892	1.952	1.892	1.653	0.518771626055242	persistent	shell	shell	shell	32	1.03	89	1.01	128	1.22	295	1.62
TT_C1449	COG2234	S	M28 family peptidase	-	POORLY CHARACTERIZED	TTHA1800	TTH_RS09140	-	Intermediate	0.015	0.405	-0.409	-0.174	-0.04075	0.344075936386141	persistent	shell	shell	shell	29	1	72	1.01	102	1.01	102	1.01
TT_C1450	COG3039	L	Catalyzes the ATP-dependent conversion of 5- aminoimidazole ribonucleotide (AIR) and HCO(3)(-) to N5- carboxyaminoimidazole ribonucleotide (N5-CAIR)	-	INFORMATION STORAGE AND PROCESSING	-	-	-	Less Permissive	-0.92	-0.92	-0.845	-0.799	-0.871	0.0596154342431555	persistent	shell	shell	shell	28	10.75	95	5.28	96	5.43	96	5.43
TT_C1451	COG2154	H	Putative pterin-4-alpha-carbinolamine dehydratase	ko:K01724	METABOLISM	TTHA1803	TTH_RS09155	phhB	Intermediate	-0.746	0.432	-0.783	-0.799	-0.474	0.604407699046485	persistent	persistent	shell	shell	33	1	125	1.01	125	1.01	125	1.01
TT_C1452	COG1607	I	hotdog domain-containing protein	ko:K01073	METABOLISM	TTHA1804	TTH_RS09160	cyp127A1	Less Permissive	-0.599	-0.847	-0.653	-0.606	-0.67625	0.116331064925353	persistent	persistent	persistent	persistent	33	1	127	2	172	1.02	338	1.79
TT_C1453	-	-	DCC1-like thiol-disulfide oxidoreductase family protein	-	INFORMATION STORAGE AND PROCESSING	TTHA1805	TTH_RS09165	-	Intermediate	0.403	-0.92	-0.614	-0.799	-0.4825	0.603595062935409
TT_C1454	COG0266	L	Formamidopyrimidine-DNA glycosylase	ko:K10563	INFORMATION STORAGE AND PROCESSING	TTHA1806	TTH_RS09170	mutM	Highly Permissive	1.022	1.213	1.845	1.55	1.4075	0.36430435993365	persistent	persistent	persistent	persistent	33	1	126	1.05	172	1.04	336	1.02
TT_C1455	COG1178	P	Molybdenum transport system permease protein ModB	ko:K02063	METABOLISM	TTHA1807	TTH_RS09175	modB	Intermediate	-0.101	-0.274	-0.042	0.391	-0.0065	0.282697128861732	persistent	persistent	persistent	persistent	33	1	124	1	168	1	331	1
TT_C1456	COG4143	H	thiamine ABC transporter substrate-binding protein	ko:K02064	METABOLISM	TTHA1808	TTH_RS09180	-	Intermediate	-0.469	-0.258	-0.572	-0.443	-0.4355	0.130788633553022	persistent	persistent	persistent	persistent	33	1	127	1	172	1	336	1
TT_C1457	COG0596	S	Proline iminopeptidase	ko:K01259	POORLY CHARACTERIZED	TTHA1809	TTH_RS09185	pip	Intermediate	-0.592	-0.92	-0.201	-0.684	-0.59925	0.299287347989631	persistent	persistent	persistent	persistent	33	1	126	1	173	1	340	1
TT_C1458	2CHY4	-	hypothetical protein	-	INFORMATION STORAGE AND PROCESSING	TTHA1810	TTH_RS09190	-	Intermediate	-0.583	-0.176	-0.663	-0.799	-0.55525	0.268094976951577	persistent	persistent	persistent	shell	33	1	125	1	170	1	170	1
TT_C1459	COG0235	G	Methylthioribulose-1-phosphate dehydratase	ko:K01628	METABOLISM	TTHA1811	TTH_RS09195	mtnB	Highly Permissive	-0.108	1.509	0.804	0.767	0.743	0.662131406897453	persistent	persistent	persistent	shell	33	1	127	1	167	1	167	1
TT_C1460	COG0086	K	DNA-directed RNA polymerase subunit beta'	ko:K03046	INFORMATION STORAGE AND PROCESSING	TTHA1812	TTH_RS09200	rpoC	Highly Permissive	1.782	0.7	1.968	1.359	1.45225	0.562526666034598	persistent	persistent	persistent	persistent	33	1	125	1.01	173	1.01	342	1.01
TT_C1461	COG0085	K	DNA-directed RNA polymerase subunit beta	ko:K03043	INFORMATION STORAGE AND PROCESSING	TTHA1813	TTH_RS09205	rpoB	Intermediate	0.748	0.547	0.52	0.234	0.51225	0.2115567299804	persistent	persistent	persistent	persistent	33	1	126	1.02	174	1.01	341	1.01
TT_C1462	COG2302	S	S4 domain-containing protein	-	POORLY CHARACTERIZED	TTHA1814	TTH_RS09210	-	Intermediate	0.178	-0.92	-0.351	-0.721	-0.4535	0.482520120478583	persistent	persistent	persistent	persistent	33	1	124	1	172	1.01	336	1
TT_C1463	COG0764	I	3-hydroxyacyl-[acyl-carrier-protein] dehydratase FabZ	ko:K02372	METABOLISM	TTHA1815	TTH_RS09215	fabZ	Intermediate	-0.105	-0.855	-0.199	-0.332	-0.37275	0.334716173297119	persistent	persistent	persistent	persistent	33	1	127	1	174	1.01	340	1.01
TT_C1464	COG1077	D	Cell shape-determining protein MreB	ko:K03569	CELLULAR PROCESSES AND SIGNALING	TTHA1816	TTH_RS09220	mreB	Highly Permissive	2.819	2.227	2.743	2.266	2.51375	0.310557965603847	persistent	persistent	persistent	shell	33	1	127	1	175	1.01	265	1.01
TT_C1465	COG0711	D	Ribonuclease Y	ko:K18682	CELLULAR PROCESSES AND SIGNALING	TTHA1817	TTH_RS09225	rny	Highly Permissive	0.809	0.138	1.184	1.095	0.8065	0.47351064753956	persistent	persistent	persistent	persistent	33	1	127	1	171	1	339	1
TT_C1466	COG0468	L	Protein RecA	ko:K03553	INFORMATION STORAGE AND PROCESSING	TTHA1818	TTH_RS09230	recA	Intermediate	-0.431	-0.892	-0.423	-0.48	-0.5565	0.225081466732974	persistent	persistent	persistent	persistent	33	1	125	1	173	1	341	1.07
TT_C1467	COG1514	J	RNA 2',3'-cyclic phosphodiesterase	ko:K01975	INFORMATION STORAGE AND PROCESSING	TTHA1819	TTH_RS09235	thpR	Intermediate	-0.407	-0.92	-0.416	-0.715	-0.6145	0.248923683083792	persistent	persistent	persistent	persistent	33	1	127	1	174	1	334	1
TT_C1468	COG1058	S	Putative competence-damage inducible protein	ko:K03742	POORLY CHARACTERIZED	TTHA1820	TTH_RS09240	cinA	Intermediate	-0.218	-0.232	-0.413	-0.484	-0.33675	0.132376672164446	persistent	persistent	persistent	shell	33	1	127	2.76	175	2.68	263	1.99
TT_C1469	COG0354	S	tRNA-modifying protein YgfZ	ko:K06980	POORLY CHARACTERIZED	TTHA1821	TTH_RS09245	ygfX	Intermediate	0.021	-0.277	-0.299	-0.613	-0.292	0.259026382182716	persistent	persistent	shell	shell	33	1	124	1.73	124	1.73	124	1.73
TT_C1470	COG0738	G	MFS transporter	-	METABOLISM	TTHA1822	TTH_RS09250	-	Intermediate	-0.41	-0.893	-0.432	-0.55	-0.57125	0.223134301860262	persistent	persistent	persistent	shell	33	1	127	1.01	173	1.01	175	1.01
TT_C1471	COG0637	S	Validoxylamine A 7'-phosphate phosphatase	ko:K01091	POORLY CHARACTERIZED	TTHA1823	TTH_RS09255	vldH	Highly Permissive	1.645	1.262	3.16	1.436	1.87575	0.870366350069517	persistent	persistent	persistent	shell	33	1	126	1.54	165	1.51	169	1.5
TT_C1472	2EN3I	-	Catalyzes the conversion of N5-carboxyaminoimidazole ribonucleotide (N5-CAIR) to 4-carboxy-5-aminoimidazole ribonucleotide (CAIR)	-	INFORMATION STORAGE AND PROCESSING	-	-	-	Intermediate	-0.01	0.877	-0.35	-0.056	0.11525	0.529696375294376	cloud	shell	shell	shell	5	1	11	1.09	11	1.09	11	1.09
TT_C1473	COG4948	M	enolase C-terminal domain-like protein	ko:K01856	CELLULAR PROCESSES AND SIGNALING	TTHA1824	TTH_RS09260	-	Intermediate	-0.14	-0.748	-0.285	-0.641	-0.4535	0.287843128572955	persistent	persistent	persistent	persistent	33	1	127	1.01	174	1.01	326	1
TT_C1474	COG0237	H	hypothetical protein	-	METABOLISM	TTHA1825	TTH_RS09265	-	Highly Permissive	3.16	2.623	2.609	1.946	2.5845	0.496979208149932	persistent	persistent	persistent	persistent	33	1	126	1	172	1	323	1
TT_C1475	2E27V	-	hypothetical protein	-	INFORMATION STORAGE AND PROCESSING	TTHA1826	TTH_RS09270	-	Intermediate	-0.198	-0.059	-0.511	-0.515	-0.32075	0.229135149347861	persistent	persistent	persistent	shell	33	1	127	1	175	1.01	175	1.01
TT_C1476	COG1175	P	sn-glycerol-3-phosphate transport system permease protein UgpA	ko:K02025	METABOLISM	TTHA1827	TTH_RS09275	ugpA	Intermediate	-0.096	-0.702	-0.36	-0.626	-0.446	0.275579389650242	persistent	persistent	persistent	shell	33	1.15	127	1.01	175	1.01	180	1.01
TT_C1477	COG1559	S	endolytic transglycosylase MltG	ko:K07082	POORLY CHARACTERIZED	TTHA1828	TTH_RS09280	mltG	Highly Permissive	2.603	3.084	2.652	2.883	2.8055	0.222213860953812	persistent	persistent	persistent	persistent	33	1	127	1.01	175	1.01	342	1
TT_C1478	COG0816	L	Putative pre-16S rRNA nuclease	ko:K07447	INFORMATION STORAGE AND PROCESSING	TTHA1829	TTH_RS09285	-	Highly Permissive	0.595	1.137	2.501	0.884	1.27925	0.844063336880987	persistent	persistent	persistent	persistent	33	1	127	1	174	1.01	339	1
TT_C1479	2ENMW	-	hypothetical protein	-	INFORMATION STORAGE AND PROCESSING	TTHA1830	TTH_RS09290	-	Intermediate	0.265	0.656	0.638	0.225	0.446	0.232784592846405	persistent	persistent	shell	shell	33	1	125	1.02	125	1.02	125	1.02
TT_C1480	COG0013	J	Alanine--tRNA ligase	ko:K01872	INFORMATION STORAGE AND PROCESSING	TTHA1831	TTH_RS09295	alaS	Intermediate	-0.316	-0.293	-0.491	-0.382	-0.3705	0.0887487089107968	persistent	shell	shell	shell	31	1	93	1	140	1.01	306	1
TT_C1481	2ER8X	S	NIPSNAP family protein	-	POORLY CHARACTERIZED	TTHA1832	TTH_RS09300	-	Intermediate	-0.92	0.139	-0.461	-0.799	-0.51025	0.474419908941436	persistent	persistent	shell	shell	33	1	126	1	126	1	126	1
TT_C1482	COG0577	V	Macrolide export ATP-binding/permease protein MacB	ko:K02004	CELLULAR PROCESSES AND SIGNALING	TTHA1833	TTH_RS09305	macB	Intermediate	0.021	-0.848	-0.339	-0.568	-0.4335	0.367605313708421	persistent	persistent	persistent	persistent	33	1	127	1	174	1	315	1.1
TT_C1483	COG1136	V	Uncharacterized ABC transporter ATP-binding protein YbbA	ko:K02003	CELLULAR PROCESSES AND SIGNALING	TTHA1834	TTH_RS09310	ybbA	Intermediate	0.232	0.734	0.253	0.035	0.3135	0.297032545915988	persistent	persistent	persistent	persistent	33	19.06	127	31.13	175	30.99	344	5.58
TT_C1484	COG0446	P	FAD-dependent oxidoreductase	-	METABOLISM	TTHA1835	TTH_RS09315	nox	Intermediate	-0.065	0.335	-0.402	-0.5	-0.158	0.37779977060166	persistent	persistent	shell	shell	33	1	126	1	136	1.01	150	1.01
TT_C1485	COG2224	C	Isocitrate lyase 1	ko:K01637	METABOLISM	TTHA1836	TTH_RS09320	aceA	Intermediate	0.371	0.216	0.228	0.74	0.38875	0.244523175452417	persistent	persistent	persistent	persistent	33	1	127	1	167	1	328	1.01
TT_C1486	COG0457	U	hypothetical protein	-	CELLULAR PROCESSES AND SIGNALING	TTHA1837	TTH_RS09325	-	Highly Permissive	0.826	2.252	1.06	1.275	1.35325	0.626594698881715	persistent	persistent	persistent	shell	28	1.04	122	1.1	162	1.07	167	1.07
TT_C1487	COG0396	O	Fe-S cluster assembly ATPase SufC	ko:K09013	CELLULAR PROCESSES AND SIGNALING	TTHA1838	TTH_RS09330	sufC	Intermediate	-0.456	-0.677	-0.727	-0.799	-0.66475	0.147901712859137	persistent	persistent	persistent	persistent	33	1	127	1.01	175	1.02	343	1.01
TT_C1488	COG0719	O	Fe-S cluster assembly protein SufB	ko:K09014	CELLULAR PROCESSES AND SIGNALING	TTHA1839	TTH_RS09335	sufB	Highly Permissive	1.312	0.834	0.466	0.362	0.7435	0.42970183460938	persistent	persistent	persistent	persistent	33	1	126	1	174	1	339	1
TT_C1489	COG0719	O	Fe-S cluster assembly protein SufD	ko:K09015	CELLULAR PROCESSES AND SIGNALING	TTHA1840	TTH_RS09340	sufD	Highly Permissive	2.422	1.607	1.314	1.688	1.75775	0.471074215667411	persistent	persistent	persistent	persistent	33	1	127	1.01	175	1.01	341	1
TT_C1490	COG2146	P	Toluene 1,2-dioxygenase system ferredoxin subunit	ko:K05710	METABOLISM	TTHA1841	TTH_RS09345	todB	Less Permissive	-0.205	-0.92	-0.747	-0.799	-0.66775	0.316898906067324	persistent	persistent	persistent	persistent	33	1	125	1.02	165	1.01	333	1.05
TT_C1491	COG0547	E	Anthranilate phosphoribosyltransferase	ko:K00766	METABOLISM	TTHA1842	TTH_RS09350	trpD	Intermediate	-0.318	-0.29	-0.115	0.111	-0.153	0.197597233448919	persistent	persistent	persistent	persistent	33	1	119	1.03	166	1.02	328	1.01
TT_C1492	COG0512	EH	Anthranilate synthase component 2	ko:K01658	METABOLISM	TTHA1843	TTH_RS09355	trpG	Highly Permissive	2.12	2.228	0.534	1.705	1.64675	0.775332778016425	persistent	persistent	persistent	persistent	33	1.03	127	1	171	1	334	1.01
TT_C1493	COG0147	E	Anthranilate synthase component 1	ko:K01657	METABOLISM	TTHA1844	TTH_RS09360	trpE	Highly Permissive	0.394	1.142	0.181	0.746	0.61575	0.421143186260129	persistent	persistent	persistent	persistent	33	1.97	127	1.02	171	1.01	336	1
TT_C1494	COG0824	S	Na+-dependent bicarbonate transporter superfamily	ko:K07107	POORLY CHARACTERIZED	-	-	-	Highly Permissive	5.076	1.699	3.187	3.787	3.43725	1.40142365114907	persistent	persistent	persistent	shell	33	1	127	1	173	1	174	1
TT_C1495	-	-	thioesterase family protein	-	INFORMATION STORAGE AND PROCESSING	TTHA1846	TTH_RS09365	-	Highly Permissive	1.805	2.263	2.419	2.334	2.20525	0.274348166873166
TT_C1496	COG0457	S	hypothetical protein	-	POORLY CHARACTERIZED	TTHA1847	TTH_RS09370	-	Intermediate	-0.457	0.422	-0.244	-0.194	-0.11825	0.377788631380035	persistent	shell	shell	shell	31	1	36	1	38	1.08	38	1.08
TT_C1497	-	-	hypothetical protein	-	INFORMATION STORAGE AND PROCESSING	TTHA1848	TTH_RS09375	-	Intermediate	0.393	0.81	-0.099	0.415	0.37975	0.372260997151192	cloud	shell	shell	shell	7	1	7	1	7	1	7	1
TT_C1498	-	-	hypothetical protein	-	INFORMATION STORAGE AND PROCESSING	TTHA1849	TTH_RS09380	-	Intermediate	0.573	0.754	0.61	0.382	0.57975	0.153219613626977	persistent	shell	shell	shell	31	1	36	1	36	1	36	1
TT_C1499	2EZ2B	-	hypothetical protein	-	INFORMATION STORAGE AND PROCESSING	TTHA1850	TTH_RS09385	-	Intermediate	-0.332	-0.401	-0.251	-0.169	-0.28825	0.100390487597182	persistent	shell	shell	shell	27	1	45	1	46	1	46	1
TT_C1500	-	-	hypothetical protein	-	INFORMATION STORAGE AND PROCESSING	TTHA1851	TTH_RS09390	-	Intermediate	-0.748	-0.705	-0.506	-0.697	-0.664	0.107687820419334	persistent	shell	shell	shell	27	1	28	1	28	1	28	1
TT_C1501	COG1164	E	M3 family oligoendopeptidase	-	METABOLISM	TTHA1852	TTH_RS09395	-	Intermediate	-0.631	0.441	-0.706	-0.612	-0.377	0.546841232290812	persistent	persistent	persistent	persistent	33	1	127	1	174	1	322	1.01
TT_C1502	COG0394	T	Arsenate reductase	ko:K03741	CELLULAR PROCESSES AND SIGNALING	TTHA1853	TTH_RS09400	arsC	Less Permissive	-0.92	-0.92	-0.536	-0.312	-0.672	0.300612707648895	persistent	persistent	persistent	persistent	33	1	125	1.02	171	1.17	322	1.48
TT_C1503	COG0500	H	Demethylmenaquinone methyltransferase	ko:K03183	METABOLISM	TTHA1854	TTH_RS09405	menG	Less Permissive	-0.855	-0.92	-0.712	-0.686	-0.79325	0.112520738829189	persistent	persistent	persistent	persistent	33	1	126	1	174	1	341	1
TT_C1504	COG4603	S	Guanosine ABC transporter permease protein NupP	ko:K02057	POORLY CHARACTERIZED	TTHA1855	TTH_RS09410	nupP	Intermediate	0.605	0.506	0.435	0.165	0.42775	0.188530059495385	persistent	persistent	persistent	persistent	33	1.03	127	1.02	174	1.03	331	1.02
TT_C1505	COG1079	S	Guanosine ABC transporter permease protein NupQ	ko:K02057	POORLY CHARACTERIZED	TTHA1856	TTH_RS09415	nupQ	Intermediate	1.323	0.697	-0.627	0.859	0.563	0.836514992892138	persistent	persistent	persistent	persistent	33	1	127	1.01	175	1.01	335	1.01
TT_C1506	2A1RG	-	hypothetical protein	-	INFORMATION STORAGE AND PROCESSING	TTHA1857	TTH_RS09420	-	Intermediate	-0.605	-0.92	-0.521	-0.61	-0.664	0.175482192828788	persistent	persistent	shell	shell	33	1.03	127	1.02	127	1.02	127	1.02
TT_C1507	COG1853	S	flavin reductase family protein	-	POORLY CHARACTERIZED	TTHA1858	TTH_RS09425	-	Intermediate	0.205	-0.046	-0.631	-0.799	-0.31775	0.474988684075737	persistent	shell	shell	shell	32	1	59	1	67	1.01	67	1.01
TT_C1508	COG1774	S	regulatory iron-sulfur-containing complex subunit RicT	-	POORLY CHARACTERIZED	TTHA1859	TTH_RS09430	ricT	Highly Permissive	1.648	2.445	1.975	1.798	1.9665	0.345865580825846	persistent	persistent	persistent	persistent	33	1	127	1	175	1.01	342	1.01
TT_C1509	COG0470	L	DNA polymerase III subunit delta'	ko:K02341,ko:K02343	INFORMATION STORAGE AND PROCESSING	TTHA1860	TTH_RS09435	holB	Intermediate	-0.484	-0.414	0.178	-0.13	-0.2125	0.301999448123116	persistent	persistent	persistent	shell	33	1	127	1	175	1	174	1
TT_C1510	COG0639	T	metallophosphoesterase family protein	ko:K01090	CELLULAR PROCESSES AND SIGNALING	TTHA1861	TTH_RS09440	-	Intermediate	0.049	-0.92	-0.518	-0.448	-0.45925	0.397570434011384	persistent	persistent	persistent	persistent	33	1	126	1.01	174	1.01	337	1.01
TT_C1511	2EF4N	-	hypothetical protein	-	INFORMATION STORAGE AND PROCESSING	TTHA1862	TTH_RS09445	-	Less Permissive	-0.851	-0.876	-0.661	-0.759	-0.78675	0.0977697124198832	persistent	persistent	shell	shell	33	1	127	1	127	1	127	1
TT_C1512	2EV0E	-	hypothetical protein	-	INFORMATION STORAGE AND PROCESSING	TTHA1863	TTH_RS09450	-	Intermediate	-0.356	0.019	-0.63	-0.675	-0.4105	0.319155656903232	persistent	persistent	persistent	shell	33	1	127	1	175	1	167	1
TT_C1513	COG1653	G	Belongs to the P(II) protein family	ko:K02027,ko:K05813	METABOLISM	-	-	-	Highly Permissive	0.622	2.223	1.162	0.6	1.15175	0.759987883675347	persistent	persistent	shell	shell	33	1.52	127	2.21	27	1.07	27	1.07
TT_C1514	COG1653	G	ABC transporter substrate-binding protein	ko:K05813	METABOLISM	TTHA1877	TTH_RS09515	-	Intermediate	-0.271	-0.828	-0.181	-0.381	-0.41525	0.287063726955067	persistent	persistent	persistent	shell	33	1.52	127	2.21	175	2.14	180	2.11
TT_C1515	COG3327	K	PaaX family transcriptional regulator C-terminal domain-containing protein	ko:K02616	INFORMATION STORAGE AND PROCESSING	TTHA1876	TTH_RS09510	-	Less Permissive	-0.344	-0.92	-0.677	-0.735	-0.669	0.240170772576515	persistent	persistent	persistent	shell	33	1	127	1	174	1	174	1
TT_C1516	COG0441	J	Threonine--tRNA ligase	ko:K01868	INFORMATION STORAGE AND PROCESSING	TTHA1875	TTH_RS09505	thrS	Highly Permissive	2.198	1.837	2.631	2.332	2.2495	0.329219784743667	persistent	persistent	persistent	persistent	33	1	127	1.03	175	1.02	341	1.01
TT_C1517	COG0302	H	GTP cyclohydrolase 1	ko:K01495	METABOLISM	TTHA1878	TTH_RS09520	folE	Intermediate	-0.223	-0.92	-0.357	-0.336	-0.459	0.312916389258643	persistent	persistent	shell	persistent	33	1	127	1.01	146	1.01	311	1.02
TT_C1518	COG0663	S	gamma carbonic anhydrase family protein	-	POORLY CHARACTERIZED	TTHA1879	TTH_RS09525	guaB3	Intermediate	0.815	-0.031	-0.697	0.215	0.0755	0.625678032217849	persistent	persistent	persistent	persistent	33	1.03	127	1.08	167	1.07	326	1.03
TT_C1519	COG1051	F	Diadenosine hexaphosphate hydrolase	ko:K18445	METABOLISM	TTHA1880	TTH_RS09530	ndx1	Highly Permissive	1.489	3.254	1.293	2.392	2.107	0.90210014226064	persistent	persistent	persistent	shell	33	2	127	2	174	1	216	1
TT_C1520	COG3342	S	DUF1028 domain-containing protein	-	POORLY CHARACTERIZED	TTHA1881	TTH_RS09535	-	Highly Permissive	1.814	2.095	0.819	1.226	1.4885	0.574725731690053	persistent	persistent	persistent	persistent	33	1	125	1.02	172	1.01	312	1.01
TT_C1521	-	-	SNARE associated Golgi protein	-	INFORMATION STORAGE AND PROCESSING	-	-	-	Less Permissive	-0.92	-0.92	-0.845	-0.799	-0.871	0.0596154342431555	shell	shell	shell	shell	10	1	96	1.01	136	1.02	305	1.01
TT_C1522	COG2199	T	hypothetical protein	-	CELLULAR PROCESSES AND SIGNALING	TTHA1883	TTH_RS09545	-	Intermediate	-0.461	2.228	0.272	0.212	0.56275	1.15883314156957	persistent	persistent	shell	shell	33	1	124	1	124	1	124	1
TT_C1523	COG2256	L	Replication-associated recombination protein A	ko:K07478	INFORMATION STORAGE AND PROCESSING	TTHA1884	TTH_RS09550	rarA	Intermediate	-0.009	0.421	0.285	0.315	0.253	0.184152111038674	persistent	persistent	persistent	persistent	33	1	116	1.01	164	1.01	329	1
TT_C1524	2E4GZ	-	hypothetical lipoprotein	-	INFORMATION STORAGE AND PROCESSING	TTHA1885	TTH_RS09555	-	Intermediate	-0.568	0.489	0.129	0.455	0.12625	0.490460582853845	persistent	shell	shell	shell	32	1	66	1.32	84	1.25	79	1.27
TT_C1525	COG0395	P	L-arabinose transport system permease protein AraQ	ko:K02026	METABOLISM	TTHA1886	TTH_RS09560	araQ	Intermediate	-0.081	-0.884	-0.125	-0.501	-0.39775	0.374976777058704	persistent	persistent	persistent	shell	33	1	126	1	174	1.01	178	1.01
TT_C1526	COG1804	C	Acetyl-CoA:oxalate CoA-transferase	-	METABOLISM	TTHA1887	TTH_RS09565	yfdE	Intermediate	-0.683	0.18	-0.475	-0.62	-0.3995	0.396027355957473	persistent	shell	shell	shell	33	1	100	1	147	1.01	256	1.09
TT_C1527	COG1131	V	Uncharacterized ABC transporter ATP-binding protein YdbJ	ko:K01990	CELLULAR PROCESSES AND SIGNALING	TTHA1888	TTH_RS09575	ydbJ	Intermediate	-0.437	-0.92	-0.443	-0.387	-0.54675	0.250096481382686	persistent	persistent	persistent	persistent	33	19.06	127	31.13	175	30.99	326	1.59
TT_C1528	COG1277	S	ABC transporter permease	ko:K01992	POORLY CHARACTERIZED	TTHA1889	TTH_RS09580	-	Intermediate	-0.466	0.31	-0.553	-0.702	-0.35275	0.452452115330083	persistent	persistent	persistent	persistent	33	1	127	1	175	1	323	1.01
TT_C1529	COG2309	E	aminopeptidase	ko:K19689	METABOLISM	TTHA1890	TTH_RS09585	-	Intermediate	-0.416	0.465	0.947	0.13	0.2815	0.573300677364563	persistent	persistent	persistent	persistent	33	1.03	125	1.02	166	1.02	329	1.08
TT_C1530	COG0508	C	Peripheral subunit-binding (PSBD) domain-containing protein	-	METABOLISM	TTHA1891	TTH_RS09590	-	Intermediate	-0.129	-0.467	0.112	-0.001	-0.12125	0.250645001280031	persistent	persistent	persistent	shell	32	1.06	125	1.05	171	1.04	171	1.04
TT_C1531	COG0556	L	UvrABC system protein B	ko:K03702	INFORMATION STORAGE AND PROCESSING	TTHA1892	TTH_RS09595	uvrB	Intermediate	0.204	0.281	0.25	0.37	0.27625	0.0700493873396953	persistent	persistent	persistent	persistent	32	1	126	1.03	174	1.02	342	1.01
TT_C1532	COG0497	L	S-layer protein	-	INFORMATION STORAGE AND PROCESSING	TTHA1893	TTH_RS09600	slpA	Intermediate	-0.032	-0.197	0.263	0.025	0.01475	0.190400236344391	persistent	persistent	persistent	shell	33	1	121	1	157	1	157	1
TT_C1533	COG0449	M	Glutamine--fructose-6-phosphate aminotransferase [isomerizing]	ko:K00820	CELLULAR PROCESSES AND SIGNALING	TTHA1896	TTH_RS09610	glmS	Highly Permissive	2.736	0.289	1.757	1.667	1.61225	1.00627278442114	persistent	persistent	persistent	persistent	33	1	126	1	174	1.01	340	1.01
TT_C1534	COG0445	D	tRNA uridine 5-carboxymethylaminomethyl modification enzyme MnmG	-	CELLULAR PROCESSES AND SIGNALING	TTHA1897	TTH_RS09620	mnmG	Intermediate	-0.473	0.397	-0.781	-0.624	-0.37025	0.5267304022616	persistent	persistent	persistent	persistent	33	1	127	1.02	175	1.02	341	1.01
TT_C1535	COG1194	L	Adenine DNA glycosylase	ko:K03575	INFORMATION STORAGE AND PROCESSING	TTHA1898	TTH_RS09625	mutY	Intermediate	-0.707	-0.064	-0.382	-0.404	-0.38925	0.262692944962999	persistent	persistent	persistent	persistent	33	1	127	1	174	1.01	336	1
TT_C1536	COG1832	S	CoA-binding protein	ko:K06929	POORLY CHARACTERIZED	TTHA1899	TTH_RS09630	-	Less Permissive	-0.46	-0.92	-0.809	-0.799	-0.747	0.199036010142219	persistent	persistent	persistent	persistent	33	1	126	1	173	1.01	338	1
TT_C1537	2CNM1	S	Membrane protein TerC	-	POORLY CHARACTERIZED	-	-	-	Highly Permissive	0.784	1.535	1.24	1.319	1.2195	0.315975209998084	shell	shell	shell	shell	18	1	47	1.02	54	1.02	54	1.02
TT_C1538	COG0171	H	NH(3)-dependent NAD(+) synthetase	ko:K01916	METABOLISM	TTHA1900	TTH_RS09635	nadE	Intermediate	1.843	-0.269	0.08	0.073	0.43175	0.954831005990065	persistent	persistent	shell	shell	33	1	126	1.01	145	1.01	150	1.01
TT_C1539	COG0388	S	carbon-nitrogen hydrolase	-	POORLY CHARACTERIZED	TTHA1901	TTH_RS09640	nadE	Intermediate	-0.027	0.948	-0.727	-0.632	-0.1095	0.770156910419342	persistent	persistent	shell	shell	33	1	127	1.01	146	1.01	151	1.01
TT_C1540	COG1543	G	1,4-alpha-glucan branching enzyme TTHA1902	ko:K16149	METABOLISM	TTHA1902	TTH_RS09645	bexD	Intermediate	-0.206	0.406	-0.011	0.399	0.147	0.30559123024066	persistent	persistent	shell	shell	33	1	126	1.01	144	1.01	144	1.01
TT_C1541	COG0548	E	[LysW]-aminoadipate kinase	ko:K05828	METABOLISM	TTHA1903	TTH_RS09650	lysZ	Intermediate	-0.485	-0.029	-0.193	-0.286	-0.24825	0.190261880925564	persistent	persistent	persistent	persistent	33	1	127	1	173	1.01	333	1.01
TT_C1542	COG0002	E	[LysW]-L-2-aminoadipate 6-phosphate reductase	ko:K05829	METABOLISM	TTHA1904	TTH_RS09655	lysY	Intermediate	0.167	0.041	-0.498	-0.726	-0.254	0.426843452958264	persistent	persistent	persistent	persistent	33	1	126	1.02	173	1.01	333	1.01
TT_C1543	COG0189	HJ	Alpha-aminoadipate--LysW ligase LysX	ko:K05827	METABOLISM	TTHA1907	TTH_RS09670	lysX	Intermediate	-0.096	-0.617	-0.689	-0.682	-0.521	0.28518181335188	persistent	persistent	persistent	persistent	33	1	124	1	170	1	330	1
TT_C1544	-	-	Alpha-aminoadipate carrier protein LysW	-	INFORMATION STORAGE AND PROCESSING	TTHA1908	TTH_RS09675	lysW	Less Permissive	-0.92	-0.92	-0.845	-0.799	-0.871	0.0596154342431555	persistent	persistent	persistent	persistent	33	1	127	1	175	2	330	1.01
TT_C1545	COG0675	L	hypothetical protein	-	INFORMATION STORAGE AND PROCESSING	TTHA1909	TTH_RS09680	-	Highly Permissive	1.2	0.249	1.542	1.371	1.0905	0.578113310692636	persistent	persistent	persistent	shell	33	1	127	1.01	175	2	175	1.01
TT_C1546	COG0066	E	Homoaconitase small subunit	ko:K16793	METABOLISM	TTHA1910	TTH_RS09685	hacB	Intermediate	-0.19	-0.346	0.953	0.653	0.2675	0.633563730022482	persistent	persistent	persistent	persistent	33	1	127	1	175	1	342	1.47
TT_C1547	COG0065	E	Homoaconitase large subunit	ko:K16792	METABOLISM	TTHA1911	TTH_RS09690	hacA	Highly Permissive	0.651	1.144	0.774	0.9	0.86725	0.2106519641494	persistent	persistent	persistent	persistent	33	1	126	1	174	1	334	1.01
TT_C1548	COG1598	S	type II toxin-antitoxin system HicB family antitoxin	-	POORLY CHARACTERIZED	TTHA1912	TTH_RS09695	-	Highly Permissive	4.26	1.78	4.104	3.263	3.35175	1.13564559465824	persistent	persistent	shell	shell	33	1.45	116	1.22	126	1.2	126	1.2
TT_C1549	COG1724	N	type II toxin-antitoxin system HicA family toxin	-	CELLULAR PROCESSES AND SIGNALING	TTHA1913	TTH_RS09700	-	Less Permissive	-0.92	-0.92	-0.845	-0.632	-0.82925	0.136169930601436	persistent	persistent	shell	shell	33	1.67	123	1.28	131	2.18	132	1.27
TT_C1550	COG0119	E	Homocitrate synthase	ko:K01655	METABOLISM	TTHA1914	TTH_RS09705	lysS	Highly Permissive	1.885	0.648	1.598	1.313	1.361	0.529596701903124	persistent	persistent	shell	shell	33	1	127	1	136	1	296	1
TT_C1551	COG0020	I	Isoprenyl transferase	ko:K00806,ko:K12503	METABOLISM	TTHA1915	TTH_RS09710	uppS	Intermediate	-0.158	0.007	-0.375	-0.53	-0.264	0.236469871230988	persistent	persistent	persistent	persistent	33	1	127	1	166	1.01	334	1.01
TT_C1552	COG1960	I	Acyl-CoA dehydrogenase	-	METABOLISM	TTHA1916	TTH_RS09715	mmgC	Highly Permissive	2.203	-0.265	0.173	0.639	0.6875	1.07564848657294	persistent	persistent	persistent	persistent	33	5.09	127	6.57	175	5.82	335	1.98
TT_C1553	COG0163	H	Flavin prenyltransferase UbiX	ko:K03186	METABOLISM	TTHA1917	TTH_RS09720	ubiX	Highly Permissive	0.939	0.855	1.865	1.441	1.275	0.470797904271745	persistent	persistent	persistent	persistent	33	1	127	1	173	1.01	335	1
TT_C1554	2DKU4	S	COGs COG2151 metal-sulfur cluster biosynthetic protein	-	POORLY CHARACTERIZED	-	-	-	Intermediate	-0.682	-0.874	-0.384	-0.491	-0.60775	0.216099321300801	persistent	persistent	persistent	shell	33	1.24	123	1.07	155	1.06	155	1.06
TT_C1555	COG0492	C	Thioredoxin reductase	ko:K00384	METABOLISM	TTHA1920	TTH_RS09725	trxB	Highly Permissive	1.956	1.064	2.713	2.264	1.99925	0.696681359494186	persistent	persistent	persistent	persistent	33	1	126	1	171	1.01	340	1.05
TT_C1556	2CEB6	-	thioredoxin-disulfide reductase	-	INFORMATION STORAGE AND PROCESSING	TTHA1921	TTH_RS09730	trxB	Intermediate	-0.407	-0.92	-0.54	-0.486	-0.58825	0.227810410941496	persistent	persistent	shell	shell	33	1	126	1	126	1	126	1
TT_C1557	COG3087	D	hypothetical protein	-	CELLULAR PROCESSES AND SIGNALING	TTHA1922	TTH_RS09750	-	Highly Permissive	0.949	1.5	0.897	0.602	0.987	0.374583324063774	persistent	persistent	persistent	shell	33	1.03	124	1.02	143	1.01	171	1.01
TT_C1558	COG1668	CP	uncharacterized gene	ko:K09696	METABOLISM	TTHA1923	TTH_RS09760	-	Intermediate	0.568	0.258	0.162	1.209	0.54925	0.472726400785909	shell	shell	persistent	persistent	26	1	109	1.02	155	1.06	322	1.01
TT_C1559	COG4555	CP	ABC transporter ATP-binding protein NatA	ko:K09697	METABOLISM	TTHA1924	TTH_RS09765	natA	Highly Permissive	2.73	2.353	3.879	3.384	3.0865	0.67864497345814	persistent	persistent	persistent	persistent	33	2.18	127	31.13	175	30.99	344	3.98
TT_C1560	COG2096	S	Corrinoid adenosyltransferase	ko:K00798	POORLY CHARACTERIZED	TTHA1926	TTH_RS09775	yvqK	Intermediate	-0.063	0.773	-0.714	-0.667	-0.16775	0.693691273790678	persistent	persistent	persistent	persistent	33	1	126	1	173	1	341	1
TT_C1561	2A1R8	-	PFAM Malic enzyme, NAD binding domain	-	INFORMATION STORAGE AND PROCESSING	-	-	-	Intermediate	-0.258	-0.92	-0.123	-0.799	-0.525	0.393274289353711	persistent	shell	shell	shell	33	1	110	1	110	1	110	1
TT_C1562	-	-	hypothetical protein	-	INFORMATION STORAGE AND PROCESSING	TTHA1925	TTH_RS09770	-	Intermediate	-0.92	0.659	-0.845	-0.35	-0.364	0.727374731483023	persistent	shell	shell	shell	33	1	110	1	110	1	110	1
TT_C1563	COG0263	E	Glutamate 5-kinase	ko:K00931	METABOLISM	TTHA1927	TTH_RS09790	proB	Highly Permissive	3.003	2.012	3.254	3.021	2.8225	0.552293702058364	persistent	persistent	persistent	persistent	33	1	126	1	174	1	327	1
TT_C1564	COG0014	E	Gamma-glutamyl phosphate reductase	ko:K00147	METABOLISM	TTHA1928	TTH_RS09795	proA	Intermediate	0.484	-0.574	-0.155	-0.288	-0.13325	0.447093856663975	persistent	persistent	persistent	persistent	33	1	124	1	172	1.01	331	1
TT_C1565	2DQXV	-	COGs COG2380 conserved	-	INFORMATION STORAGE AND PROCESSING	-	-	-	Intermediate	-0.274	0.214	0.711	0.669	0.33	0.46128588387969	shell	shell	shell	shell	17	1	66	1.36	89	1.28	89	1.28
TT_C1566	COG1295	S	YhjD/YihY/BrkB family envelope integrity protein	ko:K07058	POORLY CHARACTERIZED	TTHA1929	TTH_RS09800	-	Highly Permissive	1.933	2.935	1.91	1.919	2.17425	0.507254949047649	persistent	persistent	persistent	shell	32	1	125	1	168	1.01	168	1.01
TT_C1567	COG1290	C	Cytochrome bc1 complex cytochrome b subunit	ko:K15879	METABOLISM	TTHA1930	TTH_RS09805	qcrB	Intermediate	-0.514	0.071	-0.486	-0.554	-0.37075	0.295819060688568	persistent	persistent	persistent	persistent	33	1	127	1.01	174	1.01	339	1.01
TT_C1568	COG0723	C	Cytochrome bc1 complex Rieske iron-sulfur subunit	ko:K15878	METABOLISM	TTHA1931	TTH_RS09810	qcrA	Intermediate	0.401	-0.673	-0.4	-0.607	-0.31975	0.49437460493031	persistent	persistent	persistent	shell	33	1.18	126	1.18	174	1.24	163	1.16
TT_C1569	COG2010	C	cytochrome c	-	METABOLISM	TTHA1932	TTH_RS09815	-	Highly Permissive	1.672	2.687	1.832	1.857	2.012	0.457402084239531	persistent	persistent	persistent	shell	33	1	127	1.02	175	1.02	175	1.02
TT_C1570	COG2010	C	Cbb3-type cytochrome c oxidase subunit CcoP	-	METABOLISM	TTHA1933	TTH_RS09820	ccoP	Less Permissive	-0.491	-0.882	-0.704	-0.664	-0.68525	0.16046468978148	persistent	persistent	persistent	shell	33	1	127	1	175	1.03	175	1.03
TT_C1571	COG1082	G	sugar phosphate isomerase/epimerase family protein	-	METABOLISM	TTHA1934	TTH_RS09825	-	Intermediate	0.095	-0.748	0.683	-0.004	0.00650000000000001	0.587328698430444	persistent	persistent	persistent	shell	33	1	127	1	175	1	180	1
TT_C1572	COG0604	C	alcohol dehydrogenase family protein	ko:K00001	METABOLISM	TTHA1935	TTH_RS09830	-	Intermediate	-0.14	0.196	-0.452	-0.526	-0.2305	0.329886344064134	persistent	shell	shell	shell	31	1	32	1	32	1	32	1
TT_C1573	COG1653	G	sn-glycerol-3-phosphate-binding periplasmic protein UgpB	ko:K05813	METABOLISM	TTHA1936	TTH_RS09835	ugpB	Highly Permissive	0.737	0.233	1.836	1.945	1.18775	0.838327451934306	persistent	persistent	persistent	shell	32	1	127	2.21	175	2.14	180	2.11
TT_C1574	COG0820	J	Probable dual-specificity RNA methyltransferase RlmN	ko:K06941	INFORMATION STORAGE AND PROCESSING	TTHA1937	TTH_RS09840	rlmN	Intermediate	-0.129	-0.92	-0.416	-0.775	-0.56	0.356988328474009	persistent	persistent	persistent	persistent	33	1	127	1	174	1	342	1
TT_C1575	COG1960	I	Acyl-CoA dehydrogenase	-	METABOLISM	TTHA1938	TTH_RS09845	acdA	Intermediate	-0.544	-0.896	-0.279	-0.611	-0.5825	0.253435724921856	persistent	persistent	persistent	persistent	33	5.09	127	6.57	175	5.82	338	1.01
TT_C1576	COG1051	F	Uncharacterized 45.4 kDa protein in thiaminase I 5'region	ko:K03574	METABOLISM	TTHA1939	TTH_RS09850	ytgA	Intermediate	-0.356	0.997	0.069	-0.642	0.017	0.715661465592031	persistent	persistent	persistent	persistent	33	1	125	1	172	1	340	1
TT_C1577	COG0216	J	Peptide chain release factor 1	ko:K02835	INFORMATION STORAGE AND PROCESSING	TTHA1940	TTH_RS09855	prfA	Highly Permissive	0.804	0.852	2.039	1.458	1.28825	0.582309410880504	persistent	persistent	persistent	persistent	33	2	127	2.01	174	1	344	1.99
TT_C1578	COG0428	P	Protein GufA; ZIP family metal transporter	ko:K07238	METABOLISM	TTHA1941	TTH_RS09860	gufA	Intermediate	-0.234	0.399	0.036	-0.615	-0.1035	0.428419187245389	persistent	persistent	shell	shell	33	1	127	1.01	141	1.02	181	1.02
TT_C1579	COG1999	S	Putative copper-binding protein	ko:K07152	POORLY CHARACTERIZED	TTHA1942	TTH_RS09865	scoP	Less Permissive	-0.706	-0.654	-0.743	-0.756	-0.71475	0.0457046678870623	persistent	persistent	persistent	persistent	33	1	127	1	174	1.04	343	1.76
TT_C1580	COG2847	S	copper chaperone PCu(A)C	ko:K09796	POORLY CHARACTERIZED	TTHA1943	TTH_RS09870	copZ	Less Permissive	-0.716	-0.92	-0.447	-0.799	-0.7205	0.200653100316608	persistent	persistent	persistent	shell	33	1	127	1.01	165	1.12	165	1.05
TT_C1581	COG0393	S	UPF0145 protein TTHA1944	-	POORLY CHARACTERIZED	TTHA1944	TTH_RS09875	sdcBA	Highly Permissive	1.428	1.647	1.581	0.542	1.2995	0.513263090432188	persistent	shell	shell	shell	27	1	44	1	44	1	70	1
TT_C1582	2CAPY	-	hypothetical protein	-	INFORMATION STORAGE AND PROCESSING	TTHA1945	TTH_RS09880	-	Highly Permissive	2.31	0.979	1.788	1.528	1.65125	0.553703515731419	persistent	persistent	persistent	shell	33	2	120	1.01	158	1.04	159	1.27
TT_C1583	COG1694	S	Nucleoside triphosphate pyrophosphohydrolase/pyrophosphatase MazG	ko:K02428	POORLY CHARACTERIZED	TTHA1946	TTH_RS09885	mazG	Highly Permissive	-0.458	1.295	0.417	1.606	0.715	0.930056270699073	persistent	persistent	persistent	shell	33	1	127	1	172	1	178	1
TT_C1584	COG0494	L	COGs COG2380 conserved	-	INFORMATION STORAGE AND PROCESSING	-	-	-	Intermediate	-0.227	0.266	-0.053	-0.594	-0.152	0.358475475683716	persistent	persistent	persistent	persistent	33	1	126	1	173	1	340	1.45
TT_C1585	COG0693	S	hypothetical protein	ko:K05520	POORLY CHARACTERIZED	TTHA1949	TTH_RS09900	-	Intermediate	-0.201	0.035	0.867	-0.352	0.08725	0.543681509096395	shell	shell	shell	shell	24	1	107	1	121	1	124	1
TT_C1586	COG0548	E	Acetylglutamate kinase	ko:K00930	METABOLISM	TTHA1950	TTH_RS09905	argB	Intermediate	-0.364	-0.882	-0.511	-0.667	-0.606	0.221725054966731	persistent	persistent	persistent	persistent	31	1	127	1.96	174	1.7	335	1.37
TT_C1587	2C0ND	-	hypothetical protein	-	INFORMATION STORAGE AND PROCESSING	TTHA1951	TTH_RS09910	-	Intermediate	-0.132	0.258	-0.408	0.216	-0.0165	0.314122587535503	persistent	persistent	shell	shell	32	1	124	1.01	132	1.01	132	1.01
TT_C1588	COG2812	L	DNA polymerase III subunit gamma/tau	ko:K02343	INFORMATION STORAGE AND PROCESSING	TTHA1952	TTH_RS09915	dnaX	Intermediate	-0.352	0.551	-0.158	-0.111	-0.0175	0.393092440358075	persistent	persistent	persistent	persistent	33	1	125	1.02	158	1	315	1.02
TT_C1589	COG1937	S	Copper-sensing transcriptional repressor RicR	ko:K21600	POORLY CHARACTERIZED	TTHA1953	TTH_RS09920	ricR	Less Permissive	-0.501	-0.92	-0.739	-0.799	-0.73975	0.176070771755754	persistent	persistent	persistent	persistent	33	1	127	1	175	1.48	317	1.33
TT_C1590	2B3SK	-	HD domain-containing protein	-	INFORMATION STORAGE AND PROCESSING	TTHA1954	TTH_RS09925	-	Less Permissive	-0.656	-0.92	-0.439	-0.799	-0.7035	0.206727679165934	persistent	persistent	persistent	persistent	33	1	127	1	175	1	334	1
TT_C1591	COG0674	C	2-oxoglutarate oxidoreductase subunit KorA	ko:K00174	METABOLISM	TTHA1955	TTH_RS09930	korA	Highly Permissive	1.881	1.025	2.924	2.946	2.194	0.924289637144836	persistent	persistent	shell	shell	33	1.03	126	1.01	135	1.01	135	1.01
TT_C1592	COG1013	C	2-oxoglutarate oxidoreductase subunit KorB	ko:K00175	METABOLISM	TTHA1956	TTH_RS09935	korB	Intermediate	-0.085	-0.92	-0.498	-0.564	-0.51675	0.342346194175818	persistent	persistent	shell	shell	33	1	127	1.06	136	1.07	137	1.07
TT_C1593	COG0665	E	D-amino acid dehydrogenase	-	METABOLISM	TTHA1957	TTH_RS09940	dadA	Highly Permissive	0.631	1.304	0.807	1.299	1.01025	0.343902481332523	persistent	shell	shell	shell	33	1	62	1	92	1	92	1
TT_C1594	COG0016	J	Phenylalanine--tRNA ligase alpha subunit	ko:K01889	INFORMATION STORAGE AND PROCESSING	TTHA1958	TTH_RS09945	pheS	Highly Permissive	1.107	0.691	1.665	1.903	1.3415	0.547136485105255	persistent	persistent	persistent	persistent	33	1	127	1.02	175	1.01	340	1.01
TT_C1595	COG0072	J	Phenylalanine--tRNA ligase beta subunit	ko:K01890	INFORMATION STORAGE AND PROCESSING	TTHA1959	TTH_RS09950	pheT	Intermediate	0.096	0.091	-0.16	-0.073	-0.0115	0.126355319107138	persistent	persistent	persistent	persistent	33	1	127	1.03	174	1.04	341	1.02
TT_C1596	2EF29	-	hypothetical protein	-	INFORMATION STORAGE AND PROCESSING	TTHA1961	TTH_RS09955	-	Intermediate	-0.285	-0.592	-0.336	-0.641	-0.4635	0.179013034907145	persistent	persistent	shell	shell	33	1	127	1.02	127	1.02	175	1.02
TT_C1597	COG0205	F	ATP-dependent 6-phosphofructokinase 1	ko:K00850	METABOLISM	TTHA1962	TTH_RS09960	pfkA	Intermediate	-0.477	0.074	-0.342	-0.623	-0.342	0.300134414332423	persistent	shell	shell	shell	33	1	96	1.01	142	1.09	310	1.05
TT_C1598	COG0313	H	Ribosomal RNA small subunit methyltransferase I	ko:K07056	METABOLISM	TTHA1963	TTH_RS09965	rsmI	Intermediate	-0.273	-0.212	-0.223	-0.559	-0.31675	0.163667090970258	persistent	persistent	persistent	persistent	33	1	127	1.02	175	1.02	340	1.01
TT_C1599	2C0WI	-	hypothetical protein	-	INFORMATION STORAGE AND PROCESSING	TTHA1964	TTH_RS09970	-	Highly Permissive	1.507	0.582	1.78	1.183	1.263	0.5154240972248	persistent	persistent	persistent	shell	33	1	126	1.02	163	1	163	1
TT_C1600	COG0221	C	Inorganic pyrophosphatase	ko:K01507	METABOLISM	TTHA1965	TTH_RS09975	ppa	Intermediate	-0.412	2.761	-0.577	-0.615	0.28925	1.65018753984711	persistent	persistent	persistent	shell	33	1	127	1	173	1	179	1
TT_C1601	2DZPT	-	YcxB family protein	-	INFORMATION STORAGE AND PROCESSING	TTHA1966	TTH_RS09980	-	Intermediate	0.63	-0.559	-0.058	0.923	0.234	0.669738755038112	persistent	persistent	shell	shell	29	1.03	118	1.03	122	1.03	118	1.03
TT_C1602	COG1555	L	helix-hairpin-helix domain-containing protein	ko:K00703,ko:K02237,ko:K02238	INFORMATION STORAGE AND PROCESSING	TTHA1967	TTH_RS09985	-	Less Permissive	-0.92	-0.92	-0.428	-0.689	-0.73925	0.234337897063194	persistent	persistent	persistent	persistent	31	1	121	1.01	161	1.18	318	1
TT_C1603	COG0658	L	ComE operon protein 3	ko:K02238	INFORMATION STORAGE AND PROCESSING	TTHA1968	TTH_RS09990	comEC	Intermediate	-0.24	-0.852	0.047	0.106	-0.23475	0.438375314846384	persistent	persistent	persistent	persistent	33	1	125	1.02	174	1.01	340	1.04
TT_C1604	COG1475	K	Chromosome-partitioning protein Spo0J	ko:K03497	INFORMATION STORAGE AND PROCESSING	TTHA1969	TTH_RS09995	spo0C	Intermediate	-0.666	-0.92	-0.488	-0.509	-0.64575	0.199339534463187	persistent	persistent	persistent	persistent	33	2.64	127	1.01	175	1.01	344	2.62
TT_C1605	COG1192	D	Chromosome-partitioning ATPase Soj	ko:K03496	CELLULAR PROCESSES AND SIGNALING	TTHA1970	TTH_RS10000	soj	Intermediate	0.28	-0.154	-0.02	-0.179	-0.01825	0.210732650531426	persistent	persistent	persistent	persistent	33	1	127	1	175	1.01	343	1.01
TT_C1606	COG0357	J	Ribosomal RNA small subunit methyltransferase G	ko:K03501	INFORMATION STORAGE AND PROCESSING	TTHA1971	TTH_RS10005	rsmG	Intermediate	-0.454	-0.92	-0.22	-0.575	-0.54225	0.291776598330526	persistent	persistent	persistent	persistent	32	1	126	1	165	1	326	1
TT_C1607	COG0445	D	tRNA uridine 5-carboxymethylaminomethyl modification enzyme MnmG	ko:K03495	CELLULAR PROCESSES AND SIGNALING	TTHA1972	TTH_RS10010	mnmG	Highly Permissive	1.739	0.785	2.536	2.094	1.7885	0.744210767636875	shell	shell	persistent	persistent	22	1	113	1.02	161	1.02	328	1.01
TT_C1608	COG0593	L	Chromosomal replication initiator protein DnaA	ko:K02313	INFORMATION STORAGE AND PROCESSING	TTHA1973	TTH_RS10015	dnaA	Highly Permissive	0.503	1.623	1.2	1.449	1.19375	0.492132350084812	persistent	persistent	persistent	persistent	30	1	124	1	171	1	337	1
TT_C1609	COG0592	L	Beta sliding clamp	ko:K02338	INFORMATION STORAGE AND PROCESSING	TTHA0001	TTH_RS00005	dnaN	Intermediate	-0.163	0.092	-0.48	-0.546	-0.27425	0.295914824456858	persistent	persistent	persistent	persistent	33	1	126	1.02	174	1.03	340	1.1
TT_C1610	COG0148	G	Enolase	ko:K01689	METABOLISM	TTHA0002	TTH_RS00010	eno	Intermediate	-0.21	-0.127	-0.401	-0.537	-0.31875	0.185286040128949	persistent	persistent	persistent	persistent	33	1	127	1.01	175	1.01	342	1.01
TT_C1611	COG0469	G	Pyruvate kinase	ko:K00873	METABOLISM	TTHA0003	TTH_RS00015	pyk	Intermediate	0.163	-0.289	-0.178	-0.644	-0.237	0.332582821765246	persistent	persistent	persistent	persistent	33	1	126	1	174	1	341	1
TT_C1612	COG5316	S	hypothetical protein	-	POORLY CHARACTERIZED	TTHA0004	TTH_RS00020	-	Highly Permissive	1.318	0.538	0.832	0.67	0.8395	0.340906145441821	persistent	persistent	shell	shell	33	1	124	1	124	1	124	1
TT_C1613	COG0491	S	Hydroxyacylglutathione hydrolase	-	POORLY CHARACTERIZED	TTHA0005	TTH_RS00025	gloB	Intermediate	-0.264	-0.875	-0.725	-0.678	-0.6355	0.261526926593292	persistent	persistent	shell	shell	33	1	127	1.01	153	1.01	287	1.01
TT_C1614	COG1154	H	1-deoxy-D-xylulose-5-phosphate synthase	ko:K01662	METABOLISM	TTHA0006	TTH_RS00030	dxs	Intermediate	-0.004	-0.554	-0.358	-0.554	-0.3675	0.259349828095824	persistent	persistent	persistent	persistent	33	1	127	1.02	174	1.02	342	1.01
TT_C1615	2A2KA	-	hypothetical protein	-	INFORMATION STORAGE AND PROCESSING	TTHA0007	TTH_RS00035	-	Intermediate	0.384	0.092	1.195	0.25	0.48025	0.491217789444424	persistent	persistent	persistent	persistent	33	1	127	1	175	1	310	1
TT_C1616	COG1842	KT	Phage shock protein A homolog	ko:K03969	INFORMATION STORAGE AND PROCESSING	TTHA0008	TTH_RS00040	ydjF	Highly Permissive	1.85	2.357	1.577	2.405	2.04725	0.401651901526683	persistent	persistent	persistent	persistent	33	1	123	1	169	1	335	1
TT_C1617	-	-	COGs COG0433 ATPase	-	INFORMATION STORAGE AND PROCESSING	-	-	-	Less Permissive	-0.92	-0.92	-0.845	-0.799	-0.871	0.0596154342431555	persistent	shell	shell	shell	28	10.75	95	5.28	96	5.43	96	5.43
TT_C1618	COG0406	G	The glycine cleavage system catalyzes the degradation of glycine	-	METABOLISM	-	-	-	Intermediate	-0.721	0.801	-0.476	-0.759	-0.28875	0.737245492808648	persistent	persistent	persistent	shell	33	1	126	1	175	2.07	303	1.64
TT_C1619	COG0150	F	Phosphoribosylformylglycinamidine cyclo-ligase	ko:K01933	METABOLISM	TTHA0367	TTH_RS01920	purM	Intermediate	-0.834	-0.203	-0.577	-0.583	-0.54925	0.260051757668866	persistent	persistent	persistent	persistent	33	1	127	1	173	1	340	1
TT_C1620	COG0064	J	Aspartyl/glutamyl-tRNA(Asn/Gln) amidotransferase subunit B	ko:K02434	INFORMATION STORAGE AND PROCESSING	TTHA0366	TTH_RS01915	gatB	Intermediate	-0.064	0.207	-0.172	-0.485	-0.1285	0.286184672312594	persistent	persistent	persistent	persistent	33	1	127	1	174	1.01	339	1
TT_C1621	COG2805	NU	Type IV pilus retractation ATPase PilT	ko:K02669	CELLULAR PROCESSES AND SIGNALING	TTHA0365	TTH_RS01910	pilT	Intermediate	-0.013	0.68	-0.596	-0.497	-0.1065	0.58293081350477	persistent	persistent	persistent	persistent	33	2.03	127	2.02	175	2.36	342	2.67
TT_C1622	COG2804	NU	Type IV pilus assembly ATPase PilB	ko:K02652	CELLULAR PROCESSES AND SIGNALING	TTHA0364	TTH_RS01905	pilB	Intermediate	0.173	0.323	0.44	0.41	0.3365	0.119762264507649	persistent	persistent	persistent	persistent	33	1	127	1.04	175	1.06	341	1.09
TT_C1623	COG2179	S	Probable phosphatase YqeG	ko:K07015	POORLY CHARACTERIZED	TTHA0363	TTH_RS01900	yqeG	Less Permissive	-0.746	-0.92	-0.555	-0.6	-0.70525	0.164753098099348	persistent	persistent	persistent	persistent	33	1	127	1	175	1	343	1
TT_C1624	COG1496	S	peptidoglycan editing factor PgeF	ko:K05810	POORLY CHARACTERIZED	TTHA0362	TTH_RS01895	pgeF	Highly Permissive	2.077	2.705	2.95	2.21	2.4855	0.410979723749644	persistent	persistent	persistent	persistent	33	1	124	1.01	172	1.01	335	1
TT_C1625	COG0496	S	uncharacterized gene	ko:K03787	POORLY CHARACTERIZED	TTHA0360	TTH_RS01890	surE	Highly Permissive	2.839	1.92	3.183	2.535	2.61925	0.536082316440302	persistent	persistent	persistent	persistent	32	2.31	126	1.02	175	3.31	341	2.19
TT_C1626	COG1278	K	Cold shock-like protein CspLA	ko:K03704	INFORMATION STORAGE AND PROCESSING	TTHA0359	TTH_RS01885	cspLA	Less Permissive	-0.92	-0.92	-0.772	-0.679	-0.82275	0.118539374611702	persistent	persistent	persistent	persistent	33	2	127	1.98	175	1.94	342	1.94
TT_C1627	COG1653	G	Probable ABC transporter-binding protein DR_1438	ko:K10236	METABOLISM	TTHA0356	TTH_RS01875	udp	Intermediate	-0.022	0.067	0.282	-0.576	-0.06225	0.365500911991566	persistent	shell	persistent	persistent	32	1	119	1.02	163	1.01	323	1.07
TT_C1628	COG1175	G	Trehalose transport system permease protein SugA	ko:K10237	METABOLISM	TTHA0355	TTH_RS01870	sugA	Intermediate	-0.436	-0.92	-0.484	-0.504	-0.586	0.224487564614761	persistent	persistent	persistent	persistent	32	1	120	1.09	163	1	319	1.03
TT_C1629	COG0395	G	Trehalose transport system permease protein SugB	ko:K10238	METABOLISM	TTHA0354	TTH_RS01865	sugB	Intermediate	-0.721	-0.854	-0.705	-0.303	-0.64575	0.238060741548594	persistent	persistent	persistent	persistent	33	1.03	127	3.38	168	1.23	327	1.04
TT_C1630	COG0033	G	Phosphoglucomutase	ko:K01835	METABOLISM	TTHA0353	TTH_RS01860	pgm	Intermediate	0.193	0.811	0.137	0.513	0.4135	0.312505466618852	persistent	persistent	persistent	persistent	33	1	123	1.02	162	1.01	328	1.02
TT_C1631	COG0760	O	peptidylprolyl isomerase	ko:K03769	CELLULAR PROCESSES AND SIGNALING	TTHA0352	TTH_RS01855	-	Intermediate	0.784	0.398	0.211	0.294	0.42175	0.253327686340571	persistent	persistent	persistent	shell	33	1	125	1.01	173	1.01	173	1.01
TT_C1632	COG0477	EGP	Citrate-proton symporter	ko:K08223	METABOLISM	TTHA0351	TTH_RS01845	citA	Intermediate	0.048	0.834	0.532	-0.009	0.35125	0.403095832278132	persistent	persistent	persistent	shell	33	1	126	1.02	165	1.01	165	1.01
TT_C1633	COG0589	T	Universal stress protein Mb2346c	-	CELLULAR PROCESSES AND SIGNALING	TTHA0350	TTH_RS01840	orf3	Intermediate	-0.4	0.829	-0.043	-0.088	0.0745	0.527457107260865	persistent	persistent	shell	shell	32	1	125	1	138	1	138	1
TT_C1634	COG2905	T	Arabinose 5-phosphate isomerase KdsD	-	CELLULAR PROCESSES AND SIGNALING	TTHA0349	TTH_RS01835	kdsD	Intermediate	-0.636	-0.92	-0.409	-0.684	-0.66225	0.20954931798187	persistent	persistent	persistent	shell	33	2.94	123	1.03	167	1.02	167	1.02
[truncated: 637 more rows]

## Sheet: Table S3 Caption
Table S3. Analysis of Tn-seq insertions in Tth genes and a pangenome analysis. Genes are identified by their locus name in the reference assembly (GCA_000008125.1), along with their COG and KEGG functional categories. The Z-score for each library, as well as the mean and standard deviation, are indicated. The gene Tn-seq groups are highlighted in peach (Highly Permissive), sky blue (Intermediate)…
