# Supplementary material for: Tn‐seq of Thermus thermophilus Genome Reveals Unexpected Tolerance to Insertions in Bacterial Common Essential Genes
Source: Microbiologyopen. 2026 Mar 19;15(2):e70207. doi: 10.1002/mbo3.70207 (PMC13140390; doi:10.1002/mbo3.70207)
Supplement: Supplementary file 3 — Table S4: Putative functions of DUFs and hypothetical proteins from the Less Permissive group of Thermus thermophilus HB27 based on structure prediction and conserved domains. [file MBO3-15-e70207-s002.xlsx]

## Sheet: Hoja1
Genes	Tn-seq group	mean	tt_i4c5	thermus_i4c5	thermaceae_i4c5	deinococcota_i4c5	AA Length	DUF	Uniprot Description	Uniprot Features/Interpro Domains	AF DB Model	AF Confidence (%)	DALI description	DALI model	DALI Z-score***	DALI Category
TT_C0093	Less Permissive	-0.871	persistent	persistent	shell	shell	63	DUF2892	Probable TM protein DUF2892	2 TM YgaP-like_TM	AF-Q9F0S8-F1	72.88	CHITIN SYNTHASE	7wjn	6.8	Transferase
TT_P0089	Less Permissive	-0.871					38		Uncharacterized protein	1 TM*	AF-Q746G6-F1	85.38	DNA-DIRECTED RNA POLYMERASE SUBUNIT	8w8e	4.4	Transcription
TT_P0192	Less Permissive	-0.871	shell	shell	shell	shell	81		Ribbon-helix-helix protein CopG domain-containing protein	Arc_rbn_hlx_hlx| CopG| Ribbon_hlx_hlx	AF-Q745W3-F1	87.44	ParDE Toxin/Antitoxin system	6xrw	6.9	Toxin/Antitoxin
TT_C1023	Less Permissive	-0.86025	persistent	persistent	shell	shell	117	DUF4870	DUF4870 domain-containing protein	DUF4870 domain| 2 TM	AF-Q72IV8-F1	96.94	TRANSLOCON AT THE INNER CHLOROPLAST MEMBRANE	8z9y	7.3	Translocase
TT_C0192	Less Permissive	-0.85075	persistent	persistent	persistent	persistent	102	DUF503	Hypothetical conserved protein	DUF503| TT1725-like_sf	AF-Q72L71-F1	96.94	HYPOTHETICAL PROTEIN	1j27	19.8	Structural Genomics
TT_C0580	Less Permissive	-0.82825	shell	shell	shell	shell	47		PIN domain-containing protein	PIN-like_dom_sf	AF-Q72K38-F1	86.69	RIBONUCLEASE VAPC11	6a7v	5.2	Toxin/Antitoxin
TT_C1375	Less Permissive	-0.82275	persistent	persistent	shell	shell	68		Uncharacterized protein	None predicted	AF-Q72HV7-F1	92.5	PREPHENATE DEHYDROGENASE tyrA	5uyy	4.3	Oxidoreductase
TT_C0753	Less Permissive	-0.818	persistent	persistent	shell	shell	67		Uncharacterized protein	1 TM	AF-Q72JL9-F1	80	PILI PROTEIN	8dfu	5.5	Protein Fibril
TT_C1269	Less Permissive	-0.81775	cloud	cloud	cloud	cloud	37		Uncharacterized protein	None predicted	AF-Q72I63-F1	67	ANTIFREEZE PROTEIN ISOFORM HPLC6	1wfa	4.8	Antifreeze Polypeptide
TT_C0653	Less Permissive	-0.817					221		Sigma-70 family RNA polymerase sigma factor	Coiled coil	AF-Q72JW5-F1	85.75	TERMINASE SMALL SUBUNIT	6ejq	7.5	Viral Protein
TT_C0782	Less Permissive	-0.8165	persistent	persistent	shell	shell	153		Uncharacterized protein	TM| Region| Coiled coil	AF-Q72JJ0-F1	72.25	Transcription factor FosB/JunD bZIP domain	5vpc	6.8	Transcription
TT_C0660	Less Permissive	-0.8105	shell	shell	shell	shell	94		Uncharacterized protein	None predicted	AF-Q72JV8-F1	61.84	F-actin binding domain IMD	2d1l	6.0	Protein Binding
TT_C0762	Less Permissive	-0.80825	persistent	persistent	shell	shell	54		Uncharacterized protein	1 TM	AF-Q72JL0-F1	67.25	2-OXOGLUTARATE:ACCEPTOR OXIDOREDUCTASE CiaD	8uz8	7.0	Oxidoreductase
TT_C1240	Less Permissive	-0.8065	persistent	persistent	persistent	shell	88	DUF3467	DUF3467 domain-containing protein	DUF3467 domain	AF-Q72I92-F1	88.88	ENDOSOMAL COMMANDER COMPLEX	8f2r	5.1	Endocytosis
TT_C0833	Less Permissive	-0.79525	persistent	persistent	shell	shell	192		Lipoprotein	Signal Peptide| Non cytoplasmic domain	AF-Q72JD9-F1	89.25	PorU protein (T9SS)	6za2	9.6	Hydrolase
TT_C1939	Less Permissive	-0.7945	persistent	shell	shell	shell	119		DUF4282 domain-containing protein	2 TM |DUF4282	AF-Q72GA9-F1	83.44	MECHANOSENSITIVE ION CHANNEL PROTEIN	8tdl	7.6	Transport Protein
TT_C0466	Less Permissive	-0.79275	persistent	shell	persistent	shell	117		Uncharacterized protein	3 TM|2 Non cytoplasmic domain|2 Cytoplasmic domain	AF-Q72K61-F1	83.31	NA+/H+ ANTIPORTER, PUTATIVE	4cz8	8.1	Membrane Protein
TT_C0661	Less Permissive	-0.78325	cloud	shell	shell	shell	106		Uncharacterized protein	None predicted	AF-Q72JV7-F1	89.44	SERINE/THREONINE-PROTEIN KINASE BRSK1	5iri	7.4	Transferase
TT_C0442	Less Permissive	-0.781	shell	shell	shell	shell	155		Lipoprotein	Signal Peptide TM |Non cytoplasmic domain	AF-Q72KJ2-F1	79.12	S8 FAMILY SERINE PEPTIDASE	8jmw	8.4	Protein Fibril
TT_C1115	Less Permissive	-0.76175	persistent	persistent	shell	shell	148	DUF1931	DUF1931 family protein	DUF1931| Histone-fold	AF-Q72IL7-F1	97.38	HISTONE FOLD PROTEIN	1f1e	11.4	Dna Binding Protein
TT_C1226	Less Permissive	-0.76	persistent	persistent	persistent	shell	141		Uncharacterized protein	Signal Peptide| Non cytoplasmic domain	AF-Q72IA6-F1	82.62	PROTEIN ORM1	8c81	4.1	Transferase
TT_C0014	Less Permissive	-0.7585	persistent	persistent	persistent	persistent	158		DUF456 domain-containing protein	4 TM DUF456	AF-Q72LP4-F1	92	JUNCTION 19 DHR54-DHR79	6w2r	8.5	Biosynthetic Protein
TT_C1398	Less Permissive	-0.7575	persistent	shell	shell	shell	203	DUF1641	DUF1641 domain-containing protein	DUF1641 domain-containing protein	AF-Q72HT8-F1	67.44	TYPE I HYPERACTIVE ANTIFREEZE PROTEIN	4ke2	5.0	Antifreeze Protein
TT_C1937	Less Permissive	-0.75125	persistent	persistent	shell	persistent	94	DUF309	Hypothetical conserved protein	DUF309 domain	AF-Q72GB1-F1	97.44	N-ALPHA-ACETYLTRANSFERASE	8g0l	9.3	Transferase
TT_C1369	Less Permissive	-0.7475	persistent	persistent	shell	shell	129	DUF302	Hypothetical conserved protein	DUF302| TT1751-like_sf| UCP021774	AF-Q72HW3-F1	97	FLUORIDE ION TRANSPORTER CRCB	7tj1	15.9	Unknown Function
TT_C0367	Less Permissive	-0.745	persistent	persistent	persistent	persistent	122		Hypothetical conserved protein	None predicted	AF-Q72KG8-F1	95.69	PROTEIN-5 HELICASE DOMAIN	4i1s	6.7	Hydrolase
TT_P0053	Less Permissive	-0.734	shell	shell	shell	shell	65		DUF4926 family protein	DUF4926 domain-containing protein	AF-Q746K0-F1	92.81	RESTRICTION ENDONUCLEASE HPY99I	3fc3	6.6	Hydrolase/Dna
TT_C0659	Less Permissive	-0.73375	shell	shell	shell	shell	188		Uncharacterized protein	None predicted	AF-Q72JV9-F1	61.97	Effector SpvD	5lq7	3.1	Immunosuppressant
TT_C0118	Less Permissive	-0.7285	persistent	persistent	persistent	shell	102		Uncharacterized protein	3 TM	AF-Q72LE1-F1	84.69	PUTATIVE TRIACYLGLYCERIDE TRANSPORTER	8pnl	8.6	Transport Protein
TT_C0464	Less Permissive	-0.72525	persistent	persistent	shell	shell	58		Uncharacterized protein	1 TM	AF-Q72K63-F1	87.56	ATP SYNTHASE SUBUNIT A	8ap7	6.3	Membrane Protein
TT_P0230	Less Permissive	-0.7155	shell	shell	shell	shell	528		Uncharacterized protein	SignalP-noTM|Non cytoplasmic domain	AF-Q745S7-F1	86.12	Lipoprotein DcrB	6e8a	9.5	Unknown Function
TT_C0926	Less Permissive	-0.71325	persistent	persistent	persistent	persistent	132	DUF4258	DUF4258 domain-containing protein	DUF4258 domain	AF-Q72J53-F1	84.94	TRANSCRIPTIONAL REGULATOR OF ANTITOXIN MQSA	3hi2	7.8	DNA Binding Protein/Toxin
TT_C1164	Less Permissive	-0.70725	persistent	persistent	persistent	shell	131	DUF3197	Uncharacterized protein	DUF3197 domain	AF-Q72IG8-F1	92.75	EXOSOME COMPLEX COMPONENT	5c0w	4.7	Hydrolase/Rna
TT_C1748	Less Permissive	-0.704	persistent	persistent	persistent	shell	119		DUF3054 domain-containing protein	3 TM|DUF3054	AF-Q72GV0-F1	96.5	UNDECAPRENYL-PHOSPHATE GALACTOSE PHOSPHOTRANSFERA	8t53	8.1	Transferase
TT_C0632	Less Permissive	-0.6985	shell	shell	shell	shell	197	DUF4388	DUF4388 domain-containing protein	PatA-like N-terminal |DUF4388	AF-Q72JY6-F1	80.69	NITROGEN PERMEASE REGULATOR	8ae6	8.1	Signaling Protein
TT_C0292	Less Permissive	-0.67425	persistent	shell	shell	shell	88		Uncharacterized protein	Coiled coil	AF-Q72K79-F1	91.94	BECLIN-2 COILED COIL COMPLEX	4zqa	7.2	Transcription Repressor
TT_C0501	Less Permissive	-0.6645	persistent	persistent	persistent	shell	177		Uncharacterized protein	None predicted	AF-Q72KE5-F1	89.5	PUTATIVE LIPOPROTEIN	4fvs	11.0	Lipid Binding Protein
TT_C0651	Less Permissive	-0.664	persistent	persistent	shell	shell	264		Uncharacterized protein	None predicted	AF-Q72JW7-F1	84.12	poly-β-1,6-N-acetyl-d-glucosamine (dPNAG)	4y25	12.5	Membrane Protein
TT_C0802	Less Permissive	-0.66175	persistent	persistent	shell	shell	105		Lipopolysaccharide assembly protein A domain-containing protein	2 TM|Domain LapA_dom	AF-Q72JH0-F1	80.81	PROTEIN GCN4 adaptor, inner membrane	2yo3	5.6	Membrane Protein
TT_P0082	Less Permissive	-0.65825	cloud	shell	shell	cloud	431		Hypothetical conserved protein	None predicted	AF-Q746H3-F1	72.44	PROTEIN (BETA-AMYLASE)	1b90	7.0	Hydrolase
Table S4. Putative functions of DUFs and hypothetical proteins from the Less Permissive group of Thermus thermophilus HB27 based on structure prediction and conserved domains.
The Alpha-Fold server was used for structure prediction with pLDDT confidence type (Varadi et al., 2024) (AF DB Model). DALI webserver was used to match the structures generated in the Alphafold with the best characterized protein models using Z-score higher than 4 (Holm et al., 2023). DALI category was based on Protein Data Bank function (Berman et al., 2003). The Interproscan webserver was used…
References
Berman HM, Henrick K, Nakamura H. Announcing the worldwide Protein Data Bank (2003) Nature Structural Biology 10:980.
Holm L, Laiho A, Toronen P, Salgado M. 2023. DALI shines a light on remote homologs: one hundred discoveries. Protein Sci., 23, e4519.
Mulder NJ, Apweiler R. 2007. InterPro and InterProScan: tools for protein sequence classification and comparison. Methods Mol. Biol., 396, 59-70.
Varadi M, Bertoni D, Magana P, Paramval U, Pidruchna I, Radhakrishnan M, Tsenkov M, Nair S, Mirdita M, Yeo J, Kovalevskiy O, Tunyasuvunakool K, Laydon A, Žídek A, Tomlinson H, Hariharan D, Abrahamson J, Green T, Jumper J, Birney E, Steinegger M, Hassabis D, Velankar S. 2024. AlphaFold Protein Structure Database in 2024: providing structure coverage for over 214 million protein sequences. Nucleic …
